# Supplementary material for: Image-based ex-vivo drug screening for patients with aggressive haematological malignancies: interim results from a single-arm, open-label, pilot study
Source: Lancet Haematol. 2017 Nov 15;4(12):e595–606. doi: 10.1016/S2352-3026(17)30208-9 (PMC5719985; doi:10.1016/S2352-3026(17)30208-9)
Supplement: Supplementary appendix [file mmc2.xlsx]

## Sheet: Sheet1
DRUG NAME	SALT_DATA	CHEM_NAME	SMILES	MW	DRUG NAME2	SIMPLIFIED DRUG CLASS	DRUGBANK ANNOTATION	CHEBI ANNOTATION
ABT-199 = Venetoclax		2-((1H-pyrrolo[2,3-b]pyridin-5-yl)oxy)-4-(4-((4'-chloro-5,5-dimethyl-3,4,5,6-tetrahydro-[1,1'-biphenyl]-2-yl)methyl)piperazin-1-yl)-N-((3-nitro-4-(((tetrahydro-2H-pyran-4-yl)methyl)amino)phenyl)sulfonyl)benzamide	[S](=O)(=O)(NC(=O)c3c(cc(cc3)N6CCN(CC6)CC7=C(CC(CC7)(C)C)c8ccc(cc8)Cl)Oc4cnc5[nH]ccc5c4)c1cc(c(cc1)NCC2CCOCC2)[N+](=O)[O-]	868.45	ABT-199	BCL2 inhibitor
ABT-263 = Navitoclax		N-[4-(4-{[2-(4-chlorophenyl)-5,5-dimethyl-1-cyclohexen-1-yl]methyl}-1-piperazinyl)benzoyl]-4-({(1R)-3-(4-morpholinyl)-1-[(phenylsulfanyl)methyl]propyl}amino)-3-[(trifluoromethyl)sulfonyl]benzenesulfonamide	FC(F)(F)[S](=O)(=O)c1c(ccc(c1)[S](=O)(=O)NC(=O)c4ccc(cc4)N5CCN(CC5)CC6=C(CCC(C6)(C)C)c7ccc(cc7)Cl)N[C@@H](CSc3ccccc3)CCN2CCOCC2	974.63	ABT-263 = NAVITOCLAX	BCL2 inhibitor		piperazines
ABT-737		N-(4-{4-[(4'-chloro[1,1'-biphenyl]-2-yl)methyl]-1-piperazinyl}benzoyl)-4-({(1R)-3-(dimethylamino)-1-[(phenylsulfanyl)methyl]propyl}amino)-3-nitrobenzenesulfonamide	[S](=O)(=O)(NC(=O)c3ccc(cc3)N4CCN(CC4)Cc5c(cccc5)c6ccc(cc6)Cl)c1cc(c(cc1)N[C@@H](CSc2ccccc2)CCN(C)C)[N+](=O)[O-]	813.44	ABT-737	BCL2 inhibitor
ABT-869 = Linifanib		N-[4-(3-amino-1H-indazol-4-yl)phenyl]-N'-(2-fluoro-5-methylphenyl)urea	Fc1c(cc(cc1)C)NC(=O)Nc2ccc(cc2)c3c4c([nH]nc4N)ccc3	375.41	ABT-869 = LINIFANIB	Kinase Inhib		ureas|aromatic amine|indazoles|ring assembly|antineoplastic agent|EC 2.7.10.1 (receptor protein-tyrosine kinase) inhibitor|angiogenesis inhibitor
AC220 = Quizartinib		N-(5-tert-butyl-3-isoxazolyl)-N'-(4-{7-[2-(4-morpholinyl)ethoxy]imidazo[2,1-b][1,3]benzothiazol-2-yl}phenyl)urea	S1c2[n](cc(n2)c5ccc(cc5)NC(=O)Nc6n[o]c(c6)C(C)(C)C)c3c1cc(cc3)OCCN4CCOCC4	560.68	AC220 = QUIZARTINIB	Kinase Inhib		benzoimidazothiazole|morpholines|ureas|isoxazoles|EC 2.7.10.1 (receptor protein-tyrosine kinase) inhibitor|antineoplastic agent
Aminopterin		(2S)-2-[(4-{[(2,4-diamino-6-pteridinyl)methyl]amino}benzoyl)amino]pentanedioic acid	N([C@@H](CCC(=O)O)C(=O)O)C(=O)c1ccc(cc1)NCc2nc3c(nc(nc3N)N)nc2	440.42	AMINOPTERIN	Folate antimetabolite	Antineoplastic Agents|Immunosuppressive Agents|Antimetabolites|Antineoplastic and Immunomodulating Agents|Folic Acid Analogues|Folic Acid Antagonists	mutagen|EC 1.5.1.3 (dihydrofolate reductase) inhibitor|folic acid|dicarboxylic acid
amsacrine		N-[4-(9-acridinylamino)-3-methoxyphenyl]methanesulfonamide	[S](=O)(=O)(Nc1cc(c(cc1)Nc2c3c(nc4c2cccc4)cccc3)OC)C	393.47	AMSACRINE	DNA intercalating	Antineoplastic Agents|Immunosuppressive Agents|Intercalating Agents|CYP2D6 Substrates|P-glycoprotein/ABCB1 Inhibitors|CYP2D6 Inhibitors (Moderate)|CYP2D6 Inhibitors (Strong)|CYP2D6 Inhibitors|Myelosuppressive Agents|Antineoplastic and Immunomodulating Agents|CYP2D6 Inducers|CYP2D6 Inducers (strong)	sulfonamide|aromatic ether|antineoplastic agent|EC 5.99.1.3 [DNA topoisomerase (ATP-hydrolysing)] inhibitor|acridines
Anagrelide		6,7-dichloro-1,5-dihydroimidazo[2,1-b]quinazolin-2(3H)-one	Clc1c2c(ccc1Cl)Nc3[n](cc(n3)O)C2	256.09	ANAGRELIDE	phosphodiesterase inhibitor	Antithrombins|Fibrinolytic Agents|Antineoplastic Agents|Platelet Aggregation Inhibitors|Highest Risk QTc-Prolonging Agents|CYP1A2 Substrates|CYP1A2 Inducers (Strong)|CYP1A2 Inhibitors (Moderate)|CYP1A2 Inhibitors (Strong)|Antineoplastic and Immunomodulating Agents|Cytochrome P-450 CYP1A2 Inhibitors|Cytochrome P-450 CYP1A2 Inducers	imidazoquinazoline|anticoagulant|platelet aggregation inhibitor|antifibrinolytic drug|cardiovascular drug
AT7519		4-(2,6-dichlorobenzamido)-N-(piperidin-4-yl)-1H-pyrazole-5-carboxamide	Clc1c(c(ccc1)Cl)C(=O)Nc2c([nH]nc2)C(=O)NC3CCNCC3	382.25	AT7519	Kinase Inhib		organohalogen compound|carbonyl compound
AT9283		(Z)-1-cyclopropyl-3-(3-(5-(morpholinomethyl)-2H-benzo[d]imidazol-2-ylidene)-2,3-dihydro-1H-pyrazol-4-yl)urea	N1NC=C(\C\1=C3\N=C4C(=N\3)C=CC(=C4)CN5CCOCC5)NC(=O)NC2CC2	381.44	AT9283	Kinase Inhib		benzimidazoles
atorvastatin		(3R,5R)-7-[3-(anilinocarbonyl)-5-(4-fluorophenyl)-2-isopropyl-4-phenyl-1H-pyrrol-1-yl]-3,5-dihydroxyheptanoic acid	Fc1ccc(cc1)c2[n](c(c(c2c4ccccc4)C(=O)Nc3ccccc3)C(C)C)CC[C@@H](O)C[C@@H](O)CC(=O)O	558.65	ATORVASTATIN	Statin	Antihypertensive Agents|Vasodilator Agents|Calcium Channel Blockers|Antianginal Agents|CYP1A2 Substrates|CYP2D6 Substrates|Hypotensive Agents|Calcium Channel Blockers (Dihydropyridine)|CYP3A4 Inducers (Strong)|CYP3A4 Inhibitors (Moderate)|CYP3A4 Inhibitors (Strong)|P-glycoprotein/ABCB1 Inhibitors|CYP1A2 Inducers (Strong)|CYP1A2 Inhibitors (Moderate)|CYP1A2 Inhibitors (Strong)|CYP2D6 Inhibitors (M…	atorvastatin(1-)|aromatic amide|monofluorobenzenes|environmental contaminant|xenobiotic|statin (synthetic)|pyrroles|heptanoic acid|dihydroxy monocarboxylic acid
ATRA		retinoic acid	OC(=O)\C=C(/C)\C=C\C=C(/C)\C=C\C1=C(CCCC1(C)C)C	300.44	ATRA	Retinoid	Analgesics|Analgesics, Opioid|Narcotics|CYP2D6 Substrates|CYP3A4 Inducers (Strong)|CYP3A4 Inhibitors (Moderate)|CYP3A4 Inhibitors (Strong)|CNS Depressants|CYP2D6 Inhibitors (Moderate)|CYP2D6 Inhibitors (Strong)|Serotonin Modulators|CYP3A4 Substrates|CYP2B6 Substrates|CYP2D6 Inhibitors|CYP2B6 Inhibitors (Moderate)|CYP2B6 Inducers (Strong)|CYP3A4 Inducers|Nervous System|Opioids|Cytochrome P-450 CYP…	antineoplastic agent|keratolytic drug|all-trans-retinoate|antioxidant|signalling molecule|retinoid X receptor agonist|anti-inflammatory agent|AP-1 antagonist|retinoic acid receptor agonist|human metabolite|retinoic acid
AVN-944		(1R)-1-(cyanomethyl)propyl (1S)-1-[3-({[3-methoxy-4-(1,3-oxazol-5-yl)anilino]carbonyl}amino)phenyl]ethylcarbamate	N([C@@H](C)c1cc(ccc1)NC(=O)Nc2cc(c(cc2)c3[o]cnc3)OC)C(=O)O[C@H](CC)CC#N	477.52	AVN-944	IMPDHi
Azacitidine		4-amino-1-((2R,3R,4S,5R)-3,4-dihydroxy-5-(hydroxymethyl)tetrahydrofuran-2-yl)-1,3,5-triazin-2(1H)-one	N2(C=NC(=NC2=O)N)[C@@H]1O[C@@H]([C@H]([C@H]1O)O)CO	244.21	5-AZACYTIDINE	nucleotide analog	Antineoplastic Agents|Immunosuppressive Agents|Enzyme Inhibitors|Antimetabolites|Antimetabolites, Antineoplastic|Myelosuppressive Agents|Antineoplastic and Immunomodulating Agents|Pyrimidine Analogues	beta-D-ribose|nucleoside analogue|N-glycosyl-1,3,5-triazine
azathioprine		6-[(1-methyl-4-nitro-1H-imidazol-5-yl)thio]-7H-purine	S(c3[n](cnc3[N+](=O)[O-])C)c1ncnc2nc[nH]c21	277.27	AZATHIOPRINE	nucleotide analog	Antirheumatic Agents|Immunosuppressive Agents|Antimetabolites|Antimetabolites, Antineoplastic|Thiopurine Analogs|Antineoplastic and Immunomodulating Agents	immunosuppressive agent|aryl sulfide|prodrug|carcinogenic agent|DNA synthesis inhibitor|hepatotoxic agent|antineoplastic agent|antimetabolite|thiopurine|C-nitro compound|imidazoles
Bafetinib		(S)-N-(3-(5,5'-bipyrimidin-2-ylamino)-4-methylphenyl)-4-((3-(dimethylamino)pyrrolidin-1-yl)methyl)-3-(trifluoromethyl)benzamide	FC(F)(F)c1c(ccc(c1)C(=O)Nc3cc(c(cc3)C)Nc4ncc(cn4)c5cncnc5)CN2C[C@H](CC2)N(C)C	576.62	BAFETINIB	Kinase Inhib
Belinostat		(2E)-3-[3-(anilinosulfonyl)phenyl]-N-hydroxy-2-propenamide	[S](=O)(=O)(Nc2ccccc2)c1cc(ccc1)\C=C\C(=O)NO	318.35	BELINOSTAT	HDACi	Antineoplastic Agents|Histone Deacetylase Inhibitors|Myelosuppressive Agents|Antineoplastic and Immunomodulating Agents	hydroxamic acid|sulfonamide|antineoplastic agent|EC 3.5.1.98 (histone deacetylase) inhibitor|olefinic compound
Bendamustin	Hydrochloric Acid	4-{5-[bis(2-chloroethyl)amino]-1-methyl-1H-benzimidazol-2-yl}butanoic acid	ClCCN(CCCl)c1cc2nc([n](c2cc1)C)CCCC(=O)O	394.73	BENDAMUSTIN	Alkylating agent	Antineoplastic Agents|Antineoplastic Agents, Alkylating|Alkylating Agents|Myelosuppressive Agents|Antineoplastic and Immunomodulating Agents|Nitrogen Mustard Analogues
Bestatin		(2R)-2-{[(2S,3R)-3-amino-2-hydroxy-4-phenylbutanoyl]amino}-4-methylpentanoic acid	N([C@H](CC(C)C)C(=O)O)C(=O)[C@@H](O)[C@H](N)Cc1ccccc1	308.38	BESTATIN	aminopeptidase inhibitor	Antineoplastic Agents|Immunologic Factors|Anti-HIV Agents|Adjuvants, Immunologic|Immunosuppressive Agents|Anti-Bacterial Agents|Antibiotics, Antineoplastic|Hypolipidemic Agents|Protease Inhibitors	peptide
Bexarotene		4-[1-(3,5,5,8,8-pentamethyl-5,6,7,8-tetrahydro-2-naphthalenyl)vinyl]benzoic acid	OC(=O)c1ccc(cc1)C(=C)c2cc3c(cc2C)C(CCC3(C)C)(C)C	348.49	BEXAROTENE	Retinoid	Antineoplastic Agents|Anticarcinogenic Agents|CYP3A4 Inducers (Moderate)|CYP3A4 Inducers (Strong)|CYP3A4 Inhibitors (Moderate)|CYP3A4 Inhibitors (Strong)|CYP2C9 Substrates|CYP3A4 Substrates|CYP2C9 Inducers (Strong)|CYP2C9 Inhibitors (Moderate)|CYP2C9 Inhibitors (Strong)|Myelosuppressive Agents|CYP3A4 Inducers (Weak)|CYP3A4 Inducers|Antineoplastic and Immunomodulating Agents|Cytochrome P-450 CYP2C…	retinoid|antineoplastic agent|benzoic acids|naphthalenes
BEZ235		2-methyl-2-{4-[3-methyl-2-oxo-8-(3-quinolinyl)-2,3-dihydro-1H-imidazo[4,5-c]quinolin-1-yl]phenyl}propanenitrile	N1(c2c(c4c(nc2)ccc(c4)c5cnc6c(c5)cccc6)N(C1=O)c3ccc(cc3)C(C)(C)C#N)C	469.55	BEZ235	Kinase Inhib		imidazoquinoline|nitrile|quinolines|EC 2.7.1.137 (phosphatidylinositol 3-kinase) inhibitor|mTOR inhibitor|antineoplastic agent|ring assembly|ureas
BI 2536		4-{[(7R)-8-cyclopentyl-7-ethyl-5-methyl-6-oxo-5,6,7,8-tetrahydro-2-pteridinyl]amino}-3-methoxy-N-(1-methyl-4-piperidinyl)benzamide	N1(CCC(CC1)NC(=O)c2cc(c(cc2)Nc3nc4c(cn3)N(C(=O)[C@H](N4C5CCCC5)CC)C)OC)C	521.66	BI 2536	Kinase Inhib		0
Bortezomib		(1R)-3-methyl-1-({(2S)-3-phenyl-2-[(2-pyrazinylcarbonyl)amino]propanoyl}amino)butylboronic acid	B(O)(O)[C@@H](NC(=O)[C@@H](NC(=O)c2nccnc2)Cc1ccccc1)CC(C)C	384.24	BORTEZOMIB	PROTi	Antineoplastic Agents|QTc-Prolonging Agents (Indeterminate Risk and Risk Modifying)|CYP1A2 Substrates|CYP2D6 Substrates|CYP3A4 Inducers (Strong)|CYP3A4 Inhibitors (Moderate)|CYP3A4 Inhibitors (Strong)|CYP1A2 Inducers (Strong)|CYP1A2 Inhibitors (Moderate)|CYP1A2 Inhibitors (Strong)|CYP2C19 Substrates|CYP2D6 Inhibitors (Moderate)|CYP2D6 Inhibitors (Strong)|CYP2C19 Inducers (Strong)|CYP2C9 Substrate…	amino acid amide|boronic acid|pyrazines|antineoplastic agent|protease inhibitor|proteasome inhibitor|L-phenylalanine derivative
Bosutinib		4-(2,4-dichloro-5-methoxyanilino)-6-methoxy-7-[3-(4-methyl-1-piperazinyl)propoxy]-3-quinolinecarbonitrile	Clc1c(cc(c(c1)Cl)OC)Nc2c3c(ncc2C#N)cc(c(c3)OC)OCCCN4CCN(CC4)C	530.45	BOSUTINIB	Kinase Inhib	Antineoplastic Agents|Protein Kinase Inhibitors|CYP3A4 Inducers (Strong)|CYP3A4 Inhibitors (Moderate)|CYP3A4 Inhibitors (Strong)|P-glycoprotein/ABCB1 Inhibitors|P-glycoprotein/ABCB1 Substrates|CYP3A4 Substrates|Myelosuppressive Agents|CYP3A4 Inducers|Antineoplastic and Immunomodulating Agents|CYP3A4 Inhibitors	dichlorobenzene|aromatic ether|tertiary amino compound|aminoquinoline|tyrosine kinase inhibitor|nitrile|antineoplastic agent|N-methylpiperazine
Buparlisib (BKM120)		5-[2,6-di(4-morpholinyl)-4-pyrimidinyl]-4-(trifluoromethyl)-2-pyridinamine	FC(F)(F)c1c(cnc(c1)N)c2nc(nc(c2)N4CCOCC4)N3CCOCC3	410.4	BUPARLISIB (BKM120)	Kinase Inhib		morpholines|aminopyrimidine|aminopyridine|organofluorine compound|EC 2.7.1.137 (phosphatidylinositol 3-kinase) inhibitor|antineoplastic agent
Busulfan		4-[(methylsulfonyl)oxy]butyl methanesulfonate	[S](=O)(=O)(OCCCCO[S](=O)(=O)C)C	246.31	BUSULFAN	Alkylating agent	Antineoplastic Agents|Immunosuppressive Agents|Antineoplastic Agents, Alkylating|Alkylating Agents|Myeloablative Agonists|CYP3A4 Inducers (Strong)|CYP3A4 Inhibitors (Moderate)|CYP3A4 Inhibitors (Strong)|CYP3A4 Substrates|Myelosuppressive Agents|CYP3A4 Inducers|Antineoplastic and Immunomodulating Agents|Alkyl Sulfonates|CYP3A4 Inhibitors	methanesulfonate ester|insect sterilant|antineoplastic agent|teratogenic agent|carcinogenic agent|butane-1,4-diol|alkylating agent
cabozantinib		N~1~-{4-[(6,7-dimethoxy-4-quinolinyl)oxy]phenyl}-N~1~-(4-fluorophenyl)-1,1-cyclopropanedicarboxamide	Fc1ccc(cc1)NC(=O)C5(CC5)C(=O)Nc2ccc(cc2)Oc3c4c(ncc3)cc(c(c4)OC)OC	501.51	CABOZANTINIB	Kinase Inhib	Antineoplastic Agents|Protein Kinase Inhibitors|CYP3A4 Inducers (Strong)|CYP3A4 Inhibitors (Moderate)|CYP3A4 Inhibitors (Strong)|CYP2C9 Substrates|CYP3A4 Substrates|CYP2C9 Inducers (Strong)|CYP2C9 Inhibitors (Moderate)|CYP2C9 Inhibitors (Strong)|CYP3A4 Inducers|Antineoplastic and Immunomodulating Agents|Cytochrome P-450 CYP2C9 Inhibitors|Cytochrome P-450 CYP2C9 Inducers|CYP3A4 Inhibitors	quinolines|organofluorine compound|aromatic ether|dicarboxylic acid diamide|tyrosine kinase inhibitor|antineoplastic agent
camptothecin		(4S)-4-ethyl-4-hydroxy-1H-pyrano[3',4':6,7]indolizino[1,2-b]quinoline-3,14(4H,12H)-dione	N21Cc3c(nc5c(c3)cccc5)C2=CC4=C(COC(=O)[C@]4(O)CC)C1=O	348.36	CAMPTOTHECIN	TOPOi	Antineoplastic Agents|Immunosuppressive Agents|Antineoplastic Agents, Phytogenic|Radiation-Sensitizing Agents|Topoisomerase I Inhibitors|Prodrugs|CYP3A4 Inducers (Strong)|CYP3A4 Inhibitors (Moderate)|CYP3A4 Inhibitors (Strong)|P-glycoprotein/ABCB1 Substrates|CYP3A4 Substrates|CYP2B6 Substrates|CYP2B6 Inhibitors (Moderate)|Myelosuppressive Agents|CYP2B6 Inducers (Strong)|CYP3A4 Inducers|BCRP/ABCG2…	genotoxin|tertiary alcohol|delta-lactone|plant metabolite|pyranoindolizinoquinoline|EC 5.99.1.2 (DNA topoisomerase) inhibitor|antineoplastic agent|quinoline alkaloid
capecitabine		pentyl 1-((2R,3R,4S,5R)-3,4-dihydroxy-5-methyltetrahydrofuran-2-yl)-5-fluoro-2-oxo-1,2-dihydropyrimidin-4-ylcarbamate	FC1=CN(C(=O)N=C1NC(=O)OCCCCC)[C@@H]2O[C@@H]([C@H]([C@H]2O)O)C	359.35	CAPECITABINE	nucleotide analog	Antineoplastic Agents|Immunosuppressive Agents|Antimetabolites|Antimetabolites, Antineoplastic|Prodrugs|CYP2C9 Substrates|CYP2C9 Inducers (Strong)|CYP2C9 Inhibitors (Moderate)|CYP2C9 Inhibitors (Strong)|Myelosuppressive Agents|Antineoplastic and Immunomodulating Agents|Pyrimidine Analogues|Cytochrome P-450 CYP2C9 Inhibitors|Cytochrome P-450 CYP2C9 Inducers	antimetabolite|prodrug|antineoplastic agent|cytidines|carbamate ester|organofluorine compound
carboplatin		cyclobutane-1,1-dicarboxylic acid, diammonia platinum salt	[Pt].N.N.OC(=O)C1(CCC1)C(=O)O	373.27	CARBOPLATIN	Platinum based antineoplastics	Antineoplastic Agents|Immunosuppressive Agents|Cross-Linking Reagents|Myelosuppressive Agents|BCRP/ABCG2 Substrates|Antineoplastic and Immunomodulating Agents|Platinum Compounds	cyclobutane-1,1-dicarboxylate(2-)|platinum coordination entity|mutagen|antineoplastic agent
Carfilzomib		(S)-4-methyl-N-((S)-1-((S)-4-methyl-1-((R)-2-methyloxiran-2-yl)-1-oxopentan-2-ylamino)-1-oxo-3-phenylpropan-2-yl)-2-((S)-2-(2-morpholinoacetamido)-4-phenylbutanamido)pentanamide	N4(CCOCC4)CC(=O)N[C@@H](CCc3ccccc3)C(=O)N[C@@H](CC(C)C)C(=O)N[C@@H](Cc2ccccc2)C(=O)N[C@@H](CC(C)C)C(=O)[C@@]1(OC1)C	719.92	CARFILZOMIB	PROTi	Antineoplastic Agents|P-glycoprotein/ABCB1 Substrates|Myelosuppressive Agents|Antineoplastic and Immunomodulating Agents	tetrapeptide|antineoplastic agent|proteasome inhibitor|morpholines|epoxide
Carmustine		1-(2-chloroethyl)-1-{[(2-chloroethyl)amino]carbonyl}-2-oxohydrazine	ClCCN(N=O)C(=O)NCCCl	214.05	CARMUSTINE	Alkylating agent	Antineoplastic Agents|Immunosuppressive Agents|Antineoplastic Agents, Alkylating|Alkylating Agents|CYP1A2 Substrates|CYP1A2 Inducers (Strong)|CYP1A2 Inhibitors (Moderate)|CYP1A2 Inhibitors (Strong)|Myelosuppressive Agents|Antineoplastic and Immunomodulating Agents|Nitrosoureas|Cytochrome P-450 CYP1A2 Inhibitors|Cytochrome P-450 CYP1A2 Inducers	N-nitrosoureas|organochlorine compound|antineoplastic agent|alkylating agent
celecoxib		4-[5-(4-methylphenyl)-3-(trifluoromethyl)-1H-pyrazol-1-yl]benzenesulfonamide	FC(F)(F)c1n[n](c(c1)c3ccc(cc3)C)c2ccc(cc2)[S](=O)(=O)N	381.38	CELECOXIB	NSAID	Antineoplastic Agents|Cyclooxygenase 2 Inhibitors|CYP2D6 Substrates|CYP3A4 Inducers (Strong)|CYP3A4 Inhibitors (Moderate)|CYP3A4 Inhibitors (Strong)|CYP2D6 Inhibitors (Moderate)|CYP2D6 Inhibitors (Strong)|CYP2C9 Substrates|CYP3A4 Substrates|CYP2C9 Inducers (Strong)|CYP2C9 Inhibitors (Moderate)|CYP2C9 Inhibitors (Strong)|CYP2D6 Inhibitors|CYP2C8 Inhibitors (Moderate)|Methemoglobinemia Associated A…	cyclooxygenase 2 inhibitor|sulfonamide|non-narcotic analgesic|pyrazoles|organofluorine compound
Ceplene		2-(1H-imidazol-5-yl)ethanamine dihydrochloride	Cl.Cl.[nH]1cncc1CCN	184.07	CEPLENE	Histamine	Anti-Allergic Agents|Histamine H1 Antagonists, Non-Sedating|Histamine Antagonists|CNS Depressants|Respiratory System|Antihistamines for Systemic Use|Piperazine Derivatives|Sympathomimetics|Appetite Depressants|Adrenergic alpha-Agonists|Nasal Decongestants|CYP1A2 Substrates|CYP1A2 Inducers (Strong)|CYP1A2 Inhibitors (Moderate)|CYP1A2 Inhibitors (Strong)|Genito Urinary System and Sex Hormones|Nasal…
Ceritinib		5-chloro-N2-(2-isopropoxy-5-methyl-4-(piperidin-4-yl)phenyl)-N4-(2-(isopropylsulfonyl)phenyl)pyrimidine-2,4-diamine	[S](=O)(=O)(C(C)C)c1c(cccc1)Nc2nc(ncc2Cl)Nc3c(cc(c(c3)C)C4CCNCC4)OC(C)C	558.14	CERITINIB	Kinase Inhib	Antineoplastic Agents|Protein Kinase Inhibitors|Moderate Risk QTc-Prolonging Agents|Hyperglycemia-Associated Agents|CYP3A4 Inhibitors (Strong)|P-glycoprotein/ABCB1 Substrates|Bradycardia-Causing Agents|CYP2C9 Inhibitors (Moderate)|Antineoplastic and Immunomodulating Agents	sulfone|aminopyrimidine|aromatic ether|organochlorine compound|secondary amino compound|piperidines|antineoplastic agent|EC 2.7.10.1 (receptor protein-tyrosine kinase) inhibitor
CHIR-258		(3E)-4-amino-5-fluoro-3-[5-(4-methyl-1-piperazinyl)-1,3-dihydro-2H-benzimidazol-2-ylidene]-2(3H)-quinolinone	FC1=CC=CC2=NC(=O)\C(=C3\Nc4c(ccc(c4)N5CCN(CC5)C)N\3)\C(=C21)N	392.44	CHIR-258	Kinase Inhib		N-arylpiperazine
Chlorambucil		4-{4-[bis(2-chloroethyl)amino]phenyl}butanoic acid	ClCCN(CCCl)c1ccc(cc1)CCCC(=O)O	304.22	CHLORAMBUCIL	Alkylating agent	Antineoplastic Agents|Immunosuppressive Agents|Antineoplastic Agents, Alkylating|Alkylating Agents|Myelosuppressive Agents|Antineoplastic and Immunomodulating Agents|Nitrogen Mustard Analogues	aromatic amine|tertiary amino compound|monocarboxylic acid|carcinogenic agent|antineoplastic agent|immunosuppressive agent|alkylating agent|organochlorine compound|nitrogen mustard
CHR-2797		cyclopentyl (2S)-({(2R)-2-[(1S)-1-hydroxy-2-(hydroxyamino)-2-oxoethyl]-4-methylpentanoyl}amino)(phenyl)ethanoate	N(O)C(=O)[C@@H](O)[C@@H](CC(C)C)C(=O)N[C@@H](c2ccccc2)C(=O)OC1CCCC1	406.48	CHR-2797	aminopeptidase inhibitor		N-acyl-amino acid
cisplatin			[Pt+2](Cl)Cl.N.N	300.05	CISPLATIN	Platinum based antineoplastics	Antineoplastic Agents|Immunosuppressive Agents|Cross-Linking Reagents|Radiation-Sensitizing Agents|P-glycoprotein/ABCB1 Substrates|CYP2C9 Substrates|CYP2B6 Substrates|CYP2C9 Inducers (Strong)|CYP2C9 Inhibitors (Moderate)|CYP2C9 Inhibitors (Strong)|CYP2B6 Inhibitors (Moderate)|Myelosuppressive Agents|CYP2B6 Inducers (Strong)|OCT2 Substrates|BCRP/ABCG2 Substrates|Antineoplastic and Immunomodulating…	diamminedichloroplatinum|genotoxin|alkylating agent|nephrotoxin|cross-linking reagent|photosensitizing agent|antineoplastic agent|mutagen
Cladribine		(2R,3S,5R)-5-(6-amino-2-chloro-9H-purin-9-yl)-2-(hydroxymethyl)tetrahydrofuran-3-ol	Clc1nc2[n](cnc2c(n1)N)[C@@H]3O[C@@H]([C@H](C3)O)CO	285.69	CLADRIBINE	nucleotide analog	Antineoplastic Agents|Immunosuppressive Agents|Antimetabolites|Purine analogues|Myelosuppressive Agents|OCT2 Substrates|BCRP/ABCG2 Substrates|Antineoplastic and Immunomodulating Agents	purine 2'-deoxyribonucleoside|organochlorine compound|antineoplastic agent|immunosuppressive agent
Clofarabine		(2R,3R,4S,5R)-5-(6-amino-2-chloro-9H-purin-9-yl)-4-fluoro-2-(hydroxymethyl)tetrahydrofuran-3-ol	F[C@@H]1[C@@H](O[C@@H]([C@H]1O)CO)[n]2c3nc(nc(c3nc2)N)Cl	303.68	CLOFARABINE	nucleotide analog	Antineoplastic Agents|Immunosuppressive Agents|Antimetabolites|Antimetabolites, Antineoplastic|Purine analogues|Myelosuppressive Agents|BCRP/ABCG2 Substrates|Antineoplastic and Immunomodulating Agents	organofluorine compound|adenosines|antineoplastic agent|antimetabolite
CP-4055	HCl	4-amino-1-(3,4-dihydroxy-5-(hydroxymethyl)tetrahydrofuran-2-yl)pyrimidin-2(1H)-one	N2(C=CC(=NC2=O)N)C1OC(C(C1O)O)CO	279.68	CP-4055	nucleotide analog
Crenolanib		1-(2-{5-[(3-methyl-3-oxetanyl)methoxy]-1H-benzimidazol-1-yl}-8-quinolinyl)-4-piperidinamine	N6(CCC(CC6)N)c1c2nc(ccc2ccc1)[n]3c4c(nc3)cc(cc4)OCC5(COC5)C	443.55	CRENOLANIB	Kinase Inhib
Crizotinib		3-{[(1R)-1-(2,6-dichloro-3-fluorophenyl)ethyl]oxy}-5-[1-(4-piperidinyl)-1H-pyrazol-4-yl]-2-pyridinylamine	Fc1c(c(c(cc1)Cl)[C@H](Oc2c(ncc(c2)c3c[n](nc3)C4CCNCC4)N)C)Cl	450.34	CRIZOTINIB	Kinase Inhib	Antineoplastic Agents|Protein Kinase Inhibitors|Moderate Risk QTc-Prolonging Agents|CYP3A4 Inducers (Strong)|CYP3A4 Inhibitors (Moderate)|CYP3A4 Inhibitors (Strong)|P-glycoprotein/ABCB1 Inhibitors|P-glycoprotein/ABCB1 Substrates|Bradycardia-Causing Agents|CYP3A4 Substrates|CYP2B6 Inhibitors (Moderate)|CYP3A4 Inducers|Antineoplastic and Immunomodulating Agents|CYP3A4 Inhibitors|Combined Inhibitors…	EC 2.7.10.1 (receptor protein-tyrosine kinase) inhibitor|antineoplastic agent|biomarker|3-[1-(2,6-dichloro-3-fluorophenyl)ethoxy]-5-[1-(piperidin-4-yl)pyrazol-4-yl]pyridin-2-amine|ent-crizotinib
Cyclophosphamide		N,N-bis(2-chloroethyl)-1,3,2-oxazaphosphinan-2-amine 2-oxide	[P]1(=O)(NCCCO1)N(CCCl)CCCl	261.09	CYCLOPHOSPHAMIDE	Alkylating agent	Antineoplastic Agents|Antirheumatic Agents|Immunosuppressive Agents|Antineoplastic Agents, Alkylating|Alkylating Agents|Mutagens|Myeloablative Agonists|CYP2D6 Substrates|CYP3A4 Inducers (Strong)|CYP3A4 Inhibitors (Moderate)|CYP3A4 Inhibitors (Strong)|P-glycoprotein/ABCB1 Inhibitors|CYP2C19 Substrates|CYP2D6 Inhibitors (Moderate)|CYP2D6 Inhibitors (Strong)|CYP2C19 Inducers (Strong)|CYP2C9 Substrat…	organochlorine compound|antirheumatic drug|carcinogenic agent|alkylating agent|immunosuppressive agent|antineoplastic agent|drug allergen|phosphorodiamide|nitrogen mustard|xenobiotic|environmental contaminant
cyclosporine		(3S,6S,9S,12R,15S,18S,21S,24S,30S,33S)-30-ethyl-33-[(1R,2R,4E)-1-hydroxy-2-methyl-4-hexenyl]-6,9,18,24-tetraisobutyl-3,21-diisopropyl-1,4,7,10,12,15,19,25,28-nonamethyl-1,4,7,10,13,16,19,22,25,28,31-undecaazacyclotritriacontane-2,5,8,11,14,17,20,23,26,29,	N1([C@H](C(=O)N[C@H](C(=O)N(CC(=O)N([C@H](C(=O)N[C@H](C(=O)N([C@H](C(=O)N[C@H](C(=O)N[C@@H](C(=O)N([C@H](C(=O)N([C@H](C(=O)N([C@H](C1=O)C(C)C)C)CC(C)C)C)CC(C)C)C)C)C)CC(C)C)C)C(C)C)CC(C)C)C)C)CC)[C@H](O)[C@@H](C\C=C\C)C)C	1202.63	CYCLOSPORINE	immunosuppresive	Antirheumatic Agents|Dermatologic Agents|Immunosuppressive Agents|Antifungal Agents|Enzyme Inhibitors|CYP2D6 Substrates|CYP3A4 Inducers (Strong)|CYP3A4 Inhibitors (Moderate)|CYP3A4 Inhibitors (Strong)|P-glycoprotein/ABCB1 Inducers|P-glycoprotein/ABCB1 Inhibitors|P-glycoprotein/ABCB1 Substrates|CYP2C19 Substrates|CYP2D6 Inhibitors (Moderate)|CYP2D6 Inhibitors (Strong)|CYP2C19 Inducers (Strong)|CYP…	antifungal agent|antirheumatic drug|dermatologic drug|immunosuppressive agent|homodetic cyclic peptide|metabolite|carcinogenic agent|anti-asthmatic drug|EC 3.1.3.16 (phosphoprotein phosphatase) inhibitor
Cytarabine		4-amino-1-((2R,3S,4S,5R)-3,4-dihydroxy-5-(hydroxymethyl)tetrahydrofuran-2-yl)pyrimidin-2(1H)-one	N2(C=CC(=NC2=O)N)[C@@H]1O[C@@H]([C@H]([C@@H]1O)O)CO	243.22	CYTARABINE	nucleotide analog	Antineoplastic Agents|Antiviral Agents|Immunosuppressive Agents|Antimetabolites|Antimetabolites, Antineoplastic|CYP3A4 Inducers (Strong)|CYP3A4 Inhibitors (Moderate)|CYP3A4 Inhibitors (Strong)|CYP3A4 Substrates|Myelosuppressive Agents|OCT2 Substrates|CYP3A4 Inducers|Antineoplastic and Immunomodulating Agents|Pyrimidine Analogues|CYP3A4 Inhibitors	monosaccharide derivative|antineoplastic agent|antimetabolite|antiviral agent|immunosuppressive agent|beta-D-arabinoside|pyrimidine nucleoside|cytosine
Dabrafenib		N-{3-[5-(2-amino-4-pyrimidinyl)-2-tert-butyl-1,3-thiazol-4-yl]-2-fluorophenyl}-2,6-difluorobenzenesulfonamide	Fc1c(c(ccc1)F)[S](=O)(=O)Nc2c(c(ccc2)c3nc([s]c3c4nc(ncc4)N)C(C)(C)C)F	519.57	DABRAFENIB	Kinase Inhib	Antineoplastic Agents|Protein Kinase Inhibitors|QTc-Prolonging Agents (Indeterminate Risk and Risk Modifying)|Hyperglycemia-Associated Agents|CYP3A4 Inducers (Moderate)|CYP3A4 Inducers (Strong)|CYP3A4 Inhibitors (Moderate)|CYP3A4 Inhibitors (Strong)|P-glycoprotein/ABCB1 Substrates|CYP3A4 Substrates|CYP2C8 Substrates|CYP2C8 Inducers (Strong)|CYP2C8 Inhibitors (Strong)|CYP2C8 Inhibitors (Moderate)|…	B-Raf inhibitor|organofluorine compound|1,3-thiazole|sulfonamide|aminopyrimidine|antineoplastic agent
Dasatinib		N-(2-chloro-6-methylphenyl)-2-({6-[4-(2-hydroxyethyl)-1-piperazinyl]-2-methyl-4-pyrimidinyl}amino)-1,3-thiazole-5-carboxamide	[s]1c(ncc1C(=O)Nc4c(cccc4C)Cl)Nc2nc(nc(c2)N3CCN(CC3)CCO)C	488.01	DASATINIB	Kinase Inhib	Antineoplastic Agents|Immunosuppressive Agents|Protein Kinase Inhibitors|QTc-Prolonging Agents (Indeterminate Risk and Risk Modifying)|CYP1A2 Substrates|CYP3A4 Inducers (Strong)|CYP3A4 Inhibitors (Moderate)|CYP3A4 Inhibitors (Strong)|P-glycoprotein/ABCB1 Inhibitors|P-glycoprotein/ABCB1 Substrates|CYP1A2 Inducers (Strong)|CYP1A2 Inhibitors (Moderate)|CYP1A2 Inhibitors (Strong)|CYP3A4 Substrates|CY…	organochlorine compound|secondary amino compound|tyrosine kinase inhibitor|tertiary amino compound|monocarboxylic acid amide|aminopyrimidine|1,3-thiazole|antineoplastic agent|N-arylpiperazine|N-(2-hydroxyethyl)piperazine
Daunorubicin	Hydrochloric Acid	(1S,3S)-3-acetyl-3,5,12-trihydroxy-10-methoxy-6,11-dioxo-1,2,3,4,6,11-hexahydro-1-naphthacenyl 3-amino-2,3,6-trideoxy-alpha-L-lyxo-hexopyranoside	N[C@@H]1[C@@H]([C@@H](O[C@H](C1)O[C@H]2C[C@](Cc3c2c(c4c(c3O)C(=O)c5c(c(ccc5)OC)C4=O)O)(O)C(=O)C)C)O	563.99	DAUNORUBICIN	Anthracycline	Antineoplastic Agents|Immunosuppressive Agents|Antibiotics, Antineoplastic|Topoisomerase II Inhibitors|Antibiotics|CYP1A2 Substrates|CYP3A4 Inducers (Strong)|CYP3A4 Inhibitors (Moderate)|CYP3A4 Inhibitors (Strong)|P-glycoprotein/ABCB1 Inducers|P-glycoprotein/ABCB1 Inhibitors|P-glycoprotein/ABCB1 Substrates|CYP1A2 Inducers (Strong)|CYP1A2 Inhibitors (Moderate)|CYP1A2 Inhibitors (Strong)|CYP3A4 Sub…	anthracycline|daunorubicin(1+)|tetracenequinones|p-quinones|antineoplastic agent|bacterial metabolite|tetracene|aminoglycoside antibiotic
Decitabine		4-amino-1-((2R,4S,5R)-4-hydroxy-5-(hydroxymethyl)tetrahydrofuran-2-yl)-1,3,5-triazin-2(1H)-one	N2(C=NC(=NC2=O)N)[C@@H]1O[C@@H]([C@H](C1)O)CO	228.21	DECITABINE	nucleotide analog	Antineoplastic Agents|Enzyme Inhibitors|Antimetabolites|Antimetabolites, Antineoplastic|Teratogens|Myelosuppressive Agents|Antineoplastic and Immunomodulating Agents|Pyrimidine Analogues	2'-deoxyribonucleoside
Dexamethasone		(11beta,16alpha)-9-fluoro-11,17,21-trihydroxy-16-methylpregna-1,4-diene-3,20-dione	F[C@@]21[C@H]([C@H]4[C@@]([C@@]([C@@H](C4)C)(O)C(=O)CO)(C[C@@H]2O)C)CCC3=CC(=O)C=C[C@@]31C	392.47	DEXAMETHASONE	Steroid	Anti-Asthmatic Agents|Anti-Inflammatory Agents|Immunosuppressive Agents|Glucocorticoids|Corticosteroids|Hyperglycemia-Associated Agents|CYP3A4 Inducers (Strong)|CYP3A4 Inhibitors (Moderate)|CYP3A4 Inhibitors (Strong)|P-glycoprotein/ABCB1 Substrates|CYP3A4 Substrates|CYP3A4 Inducers|Respiratory System|Ophthalmologicals|Sensory Organs|Systemic Hormonal Preparations, Excl. Sex Hormones and Insulins|…	fluorinated steroid|antiemetic|adrenergic agent|antineoplastic agent|3-oxo-Delta(1),Delta(4)-steroid|environmental contaminant|xenobiotic|glucocorticoid|pregnane|20-oxo steroid|11beta-hydroxy steroid|17alpha-hydroxy steroid|21-hydroxy steroid|immunosuppressive agent|anti-inflammatory drug
docetaxel		(2aR,4S,4aS,6R,9S,11S,12S,12aR,12bS)-12b-acetoxy-9-(((2R,3S)-3-((tert-butoxycarbonyl)amino)-2-hydroxy-3-phenylpropanoyl)oxy)-4,6,11-trihydroxy-4a,8,13,13-tetramethyl-5-oxo-2a,3,4,4a,5,6,9,10,11,12,12a,12b-dodecahydro-1H-7,11-methanocyclodeca[3,4]benzo[1,2-b]oxet-12-yl benzoate	N([C@H]([C@@H](O)C(=O)O[C@H]2C[C@]3([C@H]([C@@H]5[C@]6([C@H](OC6)C[C@@H]([C@]5(C(=O)[C@@H](C(=C2C)C3(C)C)O)C)O)OC(=O)C)OC(=O)c4ccccc4)O)c1ccccc1)C(=O)OC(C)(C)C	807.89	DOCETAXEL	Taxane	Antineoplastic Agents|Immunosuppressive Agents|Tubulin Modulators|CYP3A4 Inducers (Strong)|CYP3A4 Inhibitors (Moderate)|CYP3A4 Inhibitors (Strong)|P-glycoprotein/ABCB1 Substrates|CYP3A4 Substrates|Myelosuppressive Agents|Taxane Derivatives|CYP3A4 Inducers|BCRP/ABCG2 Substrates|Antineoplastic and Immunomodulating Agents|Taxanes|CYP3A4 Inhibitors	tetracyclic diterpenoid|taxane|antineoplastic agent|photosensitizing agent|antimalarial
Doxorubicin		(1S,3S)-3-glycoloyl-3,5,12-trihydroxy-10-methoxy-6,11-dioxo-1,2,3,4,6,11-hexahydro-1-naphthacenyl 3-amino-2,3,6-trideoxy-alpha-L-lyxo-hexopyranoside	N[C@@H]1[C@@H]([C@@H](O[C@H](C1)O[C@H]2C[C@](Cc3c2c(c4c(c3O)C(=O)c5c(c(ccc5)OC)C4=O)O)(O)C(=O)CO)C)O	543.53	DOXORUBICIN	Anthracycline	Antineoplastic Agents|Immunosuppressive Agents|Antibiotics, Antineoplastic|Topoisomerase II Inhibitors|Antibiotics|CYP2D6 Substrates|CYP3A4 Inducers (Strong)|CYP3A4 Inhibitors (Moderate)|CYP3A4 Inhibitors (Strong)|P-glycoprotein/ABCB1 Inducers|P-glycoprotein/ABCB1 Inhibitors|P-glycoprotein/ABCB1 Substrates|CYP2D6 Inhibitors (Moderate)|CYP2D6 Inhibitors (Strong)|CYP3A4 Substrates|CYP2B6 Substrates…	anthracycline|Escherichia coli metabolite|anthracycline antibiotic|aminoglycoside|doxorubicin(1+)|tetracenequinones|p-quinones|tetracene|deoxy hexoside
Duvelisib		(S)-3-(1-((7H-purin-6-yl)amino)ethyl)-8-chloro-2-phenylisoquinolin-1(2H)-one	Clc1c2c(ccc1)C=C(N(C2=O)c5ccccc5)[C@@H](Nc3ncnc4nc[nH]c43)C	416.87	DUVELISIB	Kinase Inhib		isoquinolines
EGCG = Epigallocatechin gallate		(2R,3R)-5,7-dihydroxy-2-(3,4,5-trihydroxyphenyl)-3,4-dihydro-2H-chromen-3-yl 3,4,5-trihydroxybenzoate	O1[C@@H]([C@@H](Cc4c1cc(cc4O)O)OC(=O)c3cc(c(c(c3)O)O)O)c2cc(c(c(c2)O)O)O	458.38	EGCG = EPIGALLOCATECHIN GALLATE	Catechin		plant metabolite|(-)-epigallocatechin|gallate ester|antineoplastic agent|antioxidant|catechin|Hsp90 inhibitor|polyphenol|neuroprotective agent
Ellagic Acid		2,3,7,8-tetrahydroxychromeno[5,4,3-cde]chromene-5,10-dione	O1c2c3c(cc(c2O)O)C(=O)Oc4c3c(cc(c4O)O)C1=O	302.2	ELLAGIC ACID	Antioxidant	Antineoplastic Agents|CYP2E1 Inhibitors (Moderate)|CYP2E1 Inhibitors (Strong)|CYP2E1 Substrates|CYP2E1 Inhibitors|CYP2E1 Inducers|CYP2E1 Inducers (strong)	EC 1.14.18.1 (tyrosinase) inhibitor|EC 2.3.1.5 (arylamine N-acetyltransferase) inhibitor|EC 2.4.1.1 (glycogen phosphorylase) inhibitor|EC 2.5.1.18 (glutathione transferase) inhibitor|EC 2.7.1.127 (inositol-trisphosphate 3-kinase) inhibitor|EC 2.7.1.151 (inositol-polyphosphate multikinase) inhibitor|EC 2.7.4.6 (nucleoside-diphosphate kinase) inhibitor|lactone|antioxidant|catechols|polyphenol|food …
Erismodegib		N-{6-[(2R,6S)-2,6-dimethyl-4-morpholinyl]-3-pyridinyl}-2-methyl-4'-(trifluoromethoxy)[1,1'-biphenyl]-3-carboxamide	FC(F)(F)Oc1ccc(cc1)c2c(c(ccc2)C(=O)Nc3cnc(cc3)N4C[C@H](O[C@H](C4)C)C)C	485.51	ERISMODEGIB	Hhi	Antineoplastic Agents|CYP3A4 Inducers (Strong)|CYP3A4 Inhibitors (Moderate)|CYP3A4 Inhibitors (Strong)|CYP3A4 Substrates|CYP3A4 Inducers|Antineoplastic and Immunomodulating Agents|CYP3A4 Inhibitors	morpholines|aminopyridine|biphenyls|benzamides|aromatic ether|organofluorine compound|tertiary amino compound|antineoplastic agent|SMO receptor antagonist
Erlotinib		N-(3-ethynylphenyl)-6,7-bis(2-methoxyethoxy)-4-quinazolinamine	N(c3cc(ccc3)C#C)c1ncnc2c1cc(c(c2)OCCOC)OCCOC	393.44	ERLOTINIB	Kinase Inhib	Antineoplastic Agents|Protein Kinase Inhibitors|CYP1A2 Substrates|CYP2D6 Substrates|CYP3A4 Inducers (Strong)|CYP3A4 Inhibitors (Moderate)|CYP3A4 Inhibitors (Strong)|P-glycoprotein/ABCB1 Substrates|CYP1A2 Inducers (Strong)|CYP1A2 Inhibitors (Moderate)|CYP1A2 Inhibitors (Strong)|CYP2D6 Inhibitors (Moderate)|CYP2D6 Inhibitors (Strong)|CYP3A4 Substrates|CYP2C8 Substrates|CYP2D6 Inhibitors|CYP2C8 Indu…	quinazolines|antineoplastic agent|protein kinase inhibitor|terminal acetylenic compound
Etoposide		(5S,5aR,8aR,9R)-9-(4-hydroxy-3,5-dimethoxyphenyl)-8-oxo-5,5a,6,8,8a,9-hexahydrofuro[3',4':6,7]naphtho[2,3-d][1,3]dioxol-5-yl 4,6-O-[(1R)-ethylidene]-beta-D-glucopyranoside	O1[C@@H]2[C@H](O[C@H]([C@@H]([C@H]2O)O)O[C@H]3[C@@H]4[C@@H]([C@@H](c6c3cc7c(c6)OCO7)c5cc(c(c(c5)OC)O)OC)C(=O)OC4)CO[C@H]1C	588.57	ETOPOSIDE	TOPOi	Antineoplastic Agents|Immunosuppressive Agents|Antineoplastic Agents, Phytogenic|Tubulin Modulators|Keratolytic Agents|Topoisomerase II Inhibitors|CYP1A2 Substrates|CYP3A4 Inducers (Strong)|CYP3A4 Inhibitors (Moderate)|CYP3A4 Inhibitors (Strong)|P-glycoprotein/ABCB1 Inhibitors|P-glycoprotein/ABCB1 Substrates|CYP1A2 Inducers (Strong)|CYP1A2 Inhibitors (Moderate)|CYP1A2 Inhibitors (Strong)|CYP3A4 S…	beta-D-glucoside|podophyllotoxin|antineoplastic agent|DNA synthesis inhibitor|4'-demethylepipodophyllotoxin|furonaphthodioxole|organic heterotetracyclic compound
Everolimus			N21[C@@H](CCCC2)C(=O)O[C@@H](CC(=O)[C@@H](\C=C(\[C@H]([C@H](C(=O)[C@@H](C[C@@H](\C=C\C=C\C=C(\[C@H](C[C@H]4O[C@]([C@@H](CC4)C)(C(=O)C1=O)O)OC)/C)C)C)OC)O)/C)C)[C@@H](C[C@H]3C[C@H]([C@@H](CC3)OCCO)OC)C	958.24	EVEROLIMUS	MTORi	Antineoplastic Agents|Immunosuppressive Agents|Protein Kinase Inhibitors|Hyperglycemia-Associated Agents|CYP3A4 Inducers (Strong)|CYP3A4 Inhibitors (Moderate)|CYP3A4 Inhibitors (Strong)|CYP3A4 Substrates|Myelosuppressive Agents|CYP3A4 Inducers|Antineoplastic and Immunomodulating Agents|Selective Immunosuppressants|CYP3A4 Inhibitors	immunosuppressive agent|mTOR inhibitor|macrocyclic lactone|lactam|cyclic ketone|cyclic acetal|antineoplastic agent|primary alcohol|secondary alcohol|ether|sirolimus
Flavopiridol		2-(2-chlorophenyl)-5,7-dihydroxy-8-[(3S,4R)-3-hydroxy-1-methyl-4-piperidinyl]-4H-chromen-4-one	Clc1c(cccc1)C2=CC(=O)c3c(c(c(cc3O)O)[C@@H]4[C@@H](CN(CC4)C)O)O2	401.85	FLAVOPIRIDOL	Kinase Inhib	Antineoplastic Agents|Protein Kinase Inhibitors|Growth Inhibitors|BCRP/ABCG2 Substrates	monochlorobenzenes|antineoplastic agent|EC 2.7.11.22 (cyclin-dependent kinase) inhibitor|antirheumatic drug|apoptosis inducer|alvocidib(1+)|tertiary amino compound|dihydroxyflavone|hydroxypiperidine
Fludarabine		((2R,3S,4S,5R)-5-(6-amino-2-fluoro-9H-purin-9-yl)-3,4-dihydroxytetrahydrofuran-2-yl)methyl dihydrogen phosphate	Fc1nc2[n](cnc2c(n1)N)[C@@H]3O[C@@H]([C@H]([C@@H]3O)O)CO[P](=O)(O)O	365.21	FLUDARABINE	nucleotide analog	Antineoplastic Agents|Immunosuppressive Agents|Antimetabolites|Antimetabolites, Antineoplastic|Purine analogues|Myelosuppressive Agents|Antineoplastic and Immunomodulating Agents	purine nucleoside
fluorouracil		5-fluoro-2,4-pyrimidinediol	Fc1c(nc(nc1)O)O	130.08	FLUOROURACIL	nucleotide analog	Antineoplastic Agents|Immunosuppressive Agents|Antimetabolites, Antineoplastic|CYP2C9 Inhibitors (Strong)|Myelosuppressive Agents|Antimetabolites|CYP1A2 Substrates|CYP1A2 Inducers (Strong)|CYP1A2 Inhibitors (Moderate)|CYP1A2 Inhibitors (Strong)|CYP2C9 Substrates|CYP2C9 Inducers (Strong)|CYP2C9 Inhibitors (Moderate)|CYP2C8 Substrates|CYP2A6 Substrates|CYP2C8 Inducers (Strong)|CYP2C8 Inhibitors (St…	nucleobase analogue|environmental contaminant|xenobiotic|organofluorine compound|uracil|antineoplastic agent|immunosuppressive agent|antimetabolite
gefitinib		N-(3-chloro-4-fluorophenyl)-7-methoxy-6-[3-(4-morpholinyl)propoxy]-4-quinazolinamine	Fc1c(cc(cc1)Nc2ncnc3c2cc(c(c3)OC)OCCCN4CCOCC4)Cl	446.91	GEFITINIB	Kinase Inhib	Antineoplastic Agents|Protein Kinase Inhibitors|CYP2D6 Substrates|CYP3A4 Inducers (Strong)|CYP3A4 Inhibitors (Moderate)|CYP3A4 Inhibitors (Strong)|P-glycoprotein/ABCB1 Inhibitors|P-glycoprotein/ABCB1 Substrates|CYP2C19 Substrates|CYP2D6 Inhibitors (Moderate)|CYP2D6 Inhibitors (Strong)|CYP2C19 Inducers (Strong)|CYP2C9 Substrates|CYP3A4 Substrates|CYP2C9 Inducers (Strong)|CYP2C9 Inhibitors (Moderat…	quinazolines|morpholines|protein kinase inhibitor|antineoplastic agent
gemcitabine		4-amino-1-((2R,4R,5R)-3,3-difluoro-4-hydroxy-5-(hydroxymethyl)tetrahydrofuran-2-yl)pyrimidin-2(1H)-one	FC1([C@@H](O[C@@H]([C@H]1O)CO)N2C=CC(=NC2=O)N)F	263.2	GEMCITABINE	nucleotide analog	Antineoplastic Agents|Antiviral Agents|Immunosuppressive Agents|Enzyme Inhibitors|Antimetabolites|Antimetabolites, Antineoplastic|Radiation-Sensitizing Agents|P-glycoprotein/ABCB1 Substrates|Myelosuppressive Agents|Antineoplastic and Immunomodulating Agents|Pyrimidine Analogues	photosensitizing agent|DNA synthesis inhibitor|prodrug|EC 1.17.4.1 (ribonucleoside-diphosphate reductase) inhibitor|environmental contaminant|xenobiotic|organofluorine compound|antineoplastic agent|antimetabolite|antiviral drug|immunosuppressive agent|pyrimidine 2'-deoxyribonucleoside
Homoharringtonine		O~3~-[(2R)-2,6-dihydroxy-2-(2-methoxy-2-oxoethyl)-6-methylheptanoyl]cephalotaxine	N21[C@@]3([C@@H]([C@@H](C(=C3)OC)OC(=O)[C@@](O)(CCCC(O)(C)C)CC(=O)OC)c4c(cc5c(c4)OCO5)CC2)CCC1	545.63	HOMOHARRINGTONINE	protein translation inhibitor	Antineoplastic Agents|Angiogenesis Inhibitors|Antineoplastic Agents, Phytogenic|Antineoplastic and Immunomodulating Agents	alkaloid ester|tertiary alcohol|organic heteropentacyclic compound|enol ether|antineoplastic agent|protein synthesis inhibitor|cephalotaxine|apoptosis inducer
Hydroxyurea		N-hydroxyurea	N(O)C(=O)N	76.05	HYDROXYUREA	DNA replication inhibitor	Anti-Inflammatory Agents, Non-Steroidal|Lipoxygenase Inhibitors|CYP1A2 Substrates|CYP3A4 Inducers (Strong)|CYP3A4 Inhibitors (Moderate)|CYP3A4 Inhibitors (Strong)|CYP1A2 Inducers (Strong)|CYP1A2 Inhibitors (Moderate)|CYP1A2 Inhibitors (Strong)|CYP2C9 Substrates|CYP3A4 Substrates|CYP2C9 Inducers (Strong)|CYP2C9 Inhibitors (Moderate)|CYP2C9 Inhibitors (Strong)|CYP3A4 Inducers|Leukotriene Receptor A…	ureas|one-carbon compound|DNA synthesis inhibitor|EC 1.17.4.1 (ribonucleoside-diphosphate reductase) inhibitor|antineoplastic agent|genotoxin|antimetabolite|teratogenic agent|radical scavenger|immunomodulator|antimitotic
Ibrutinib		1-[(3R)-1-acryloyl-3-piperidinyl]-3-(4-phenoxyphenyl)-1H-pyrazolo[3,4-d]pyrimidin-4-amine	N1(C[C@@H](CCC1)[n]2nc(c5c2ncnc5N)c3ccc(cc3)Oc4ccccc4)C(=O)C=C	440.5	IBRUTINIB	Kinase Inhib	Antineoplastic Agents|Immunosuppressive Agents|Protein Kinase Inhibitors|CYP2D6 Substrates|CYP3A4 Inducers (Strong)|CYP3A4 Inhibitors (Moderate)|CYP3A4 Inhibitors (Strong)|CYP2D6 Inhibitors (Moderate)|CYP2D6 Inhibitors (Strong)|CYP3A4 Substrates|CYP2D6 Inhibitors|Myelosuppressive Agents|CYP3A4 Inducers|Antineoplastic and Immunomodulating Agents|CYP2D6 Inducers|CYP2D6 Inducers (strong)|CYP3A4 Inhi…	pyrazolopyrimidine|aromatic amine|aromatic ether|acrylamides|N-acylpiperidine|EC 2.7.10.2 (non-specific protein-tyrosine kinase) inhibitor|antineoplastic agent
Idarubicin		(1S,3S)-3-acetyl-3,5,12-trihydroxy-6,11-dioxo-1,2,3,4,6,11-hexahydro-1-naphthacenyl 3-amino-2,3,6-trideoxy-alpha-L-lyxo-hexopyranoside	N[C@@H]1[C@@H]([C@@H](O[C@H](C1)O[C@H]2C[C@](Cc3c2c(c4c(c3O)C(=O)c5c(cccc5)C4=O)O)(O)C(=O)C)C)O	497.5	IDARUBICIN	Anthracycline	Antineoplastic Agents|Immunosuppressive Agents|Antibiotics, Antineoplastic|Topoisomerase II Inhibitors|Antibiotics|CYP2D6 Substrates|CYP2D6 Inhibitors (Moderate)|CYP2D6 Inhibitors (Strong)|CYP2C9 Substrates|CYP2C9 Inducers (Strong)|CYP2C9 Inhibitors (Moderate)|CYP2C9 Inhibitors (Strong)|CYP2D6 Inhibitors|Myelosuppressive Agents|Antineoplastic and Immunomodulating Agents|Cytotoxic Antibiotics and …	monosaccharide derivative|anthracycline antibiotic|deoxy hexoside|tetracene
Idelalisib		2-(1-((7H-purin-6-yl)amino)propylidene)-5-fluoro-3-phenyl-2,3-dihydroquinazolin-4(1H)-one	Fc1c2c(ccc1)NC(=C(Nc4ncnc5nc[nH]c54)CC)N(C2=O)c3ccccc3	415.43	IDELALISIB	Kinase Inhib	Antineoplastic Agents|Immunosuppressive Agents|Enzyme Inhibitors|CYP3A4 Inducers (Strong)|CYP3A4 Inhibitors (Moderate)|CYP3A4 Inhibitors (Strong)|P-glycoprotein/ABCB1 Inhibitors|P-glycoprotein/ABCB1 Substrates|CYP2C19 Substrates|CYP2C19 Inducers (Strong)|CYP3A4 Substrates|CYP2B6 Substrates|CYP2C19 Inhibitors (Moderate)|CYP2C19 Inhibitors (Strong)|CYP2C8 Substrates|CYP2B6 Inhibitors (Moderate)|CYP…	purines|organofluorine compound|quinazolines|aromatic amine|secondary amino compound|antineoplastic agent|apoptosis inducer|EC 2.7.1.137 (phosphatidylinositol 3-kinase) inhibitor
Ifosfamide		N,3-bis(2-chloroethyl)-1,3,2-oxazaphosphinan-2-amine 2-oxide	[P]1(=O)(N(CCCO1)CCCl)NCCCl	261.09	IFOSFAMIDE	Alkylating agent	Antineoplastic Agents|Immunosuppressive Agents|Antineoplastic Agents, Alkylating|Alkylating Agents|CYP3A4 Inducers (Strong)|CYP3A4 Inhibitors (Moderate)|CYP3A4 Inhibitors (Strong)|CYP2C19 Substrates|CYP2C19 Inducers (Strong)|CYP2C9 Substrates|CYP3A4 Substrates|CYP2B6 Substrates|CYP2C9 Inducers (Strong)|CYP2C9 Inhibitors (Moderate)|CYP2C9 Inhibitors (Strong)|CYP2C19 Inhibitors (Moderate)|CYP2C19 I…	alkylating agent|antineoplastic agent|immunosuppressive agent|ifosfamides|xenobiotic|environmental contaminant
Imatinib		4-[(4-methyl-1-piperazinyl)methyl]-N-(4-methyl-3-{[4-(3-pyridinyl)-2-pyrimidinyl]amino}phenyl)benzamide	N5(CCN(CC5)C)Cc1ccc(cc1)C(=O)Nc2cc(c(cc2)C)Nc3nc(ccn3)c4cnccc4	493.61	IMATINIB	Kinase Inhib	Antineoplastic Agents|Immunosuppressive Agents|Protein Kinase Inhibitors|CYP1A2 Substrates|CYP2D6 Substrates|CYP3A4 Inducers (Strong)|CYP3A4 Inhibitors (Moderate)|CYP3A4 Inhibitors (Strong)|P-glycoprotein/ABCB1 Inhibitors|P-glycoprotein/ABCB1 Substrates|CYP1A2 Inducers (Strong)|CYP1A2 Inhibitors (Moderate)|CYP1A2 Inhibitors (Strong)|CYP2C19 Substrates|CYP2D6 Inhibitors (Moderate)|CYP2D6 Inhibitor…	benzamides|aromatic amine|N-methylpiperazine|pyridines|apoptosis inducer|benzamide|tyrosine kinase inhibitor|antineoplastic agent|pyrimidines
Ixabepilone		(1S,3S,7S,10R,11S,12S,16R)-7,11-dihydroxy-8,8,10,12,16-pentamethyl-3-[(E)-1-methyl-2-(2-methyl-1,3-thiazol-4-yl)ethenyl]-17-oxa-4-azabicyclo[14.1.0]heptadecane-5,9-dione	[s]1c(nc(c1)\C=C(\[C@H]2NC(=O)C[C@@H](C(C(=O)[C@@H]([C@H]([C@H](CCC[C@]3(O[C@H]3C2)C)C)O)C)(C)C)O)/C)C	506.71	IXABEPILONE	Epithelone	Antineoplastic Agents|CYP3A4 Inducers (Strong)|CYP3A4 Inhibitors (Moderate)|CYP3A4 Inhibitors (Strong)|CYP3A4 Substrates|Myelosuppressive Agents|CYP3A4 Inducers|Antineoplastic and Immunomodulating Agents|Cytotoxic Antibiotics and Related Substances|CYP3A4 Inhibitors	1,3-thiazole|beta-hydroxy ketone|lactam|macrocycle|epoxide|antineoplastic agent|microtubule-destabilising agent
JQ1		tert-butyl 2-((6S)-4-(4-chlorophenyl)-2,3,9-trimethyl-6H-thieno[3,2-f][1,2,4]triazolo[4,3-a][1,4]diazepin-6-yl)acetate	[s]1c2c(c(c1C)C)C(=N[C@H](c4[n]2c(nn4)C)CC(=O)OC(C)(C)C)c3ccc(cc3)Cl	457	JQ1	BETi		organosulfur heterocyclic compound|organonitrogen heterocyclic compound
Leflunomide		5-methyl-N-[4-(trifluoromethyl)phenyl]-4-isoxazolecarboxamide	FC(F)(F)c1ccc(cc1)NC(=O)c2cn[o]c2C	270.21	LEFLUNOMIDE	pyrimidine synthesis inhibitor	Antirheumatic Agents|Immunosuppressive Agents|Enzyme Inhibitors|Adjuvants|CYP1A2 Substrates|CYP1A2 Inducers (Strong)|CYP1A2 Inhibitors (Moderate)|CYP1A2 Inhibitors (Strong)|CYP2C9 Substrates|CYP2C9 Inducers (Strong)|CYP2C9 Inhibitors (Moderate)|CYP2C9 Inhibitors (Strong)|BCRP/ABCG2 Substrates|Antineoplastic and Immunomodulating Agents|Selective Immunosuppressants|Cytochrome P-450 CYP1A2 Inhibitor…	tyrosine kinase inhibitor|non-steroidal anti-inflammatory drug|antineoplastic agent|antiparasitic agent|(trifluoromethyl)benzenes|monocarboxylic acid amide|EC 1.3.98.1 [dihydroorotate oxidase (fumarate)] inhibitor|hepatotoxic agent|prodrug|pyrimidine synthesis inhibitor|immunosuppressive agent|EC 3.1.3.16 (phosphoprotein phosphatase) inhibitor|isoxazoles
Lenalidomide		(3R)-3-(4-amino-1-oxo-1,3-dihydro-2H-isoindol-2-yl)-2,6-piperidinedione	N1C(=O)C(CCC1=O)N2Cc3c(cccc3N)C2=O	259.26	LENALIDOMIDE	angiogenesis inhibitor	Antineoplastic Agents|Immunologic Factors|Immunosuppressive Agents|Angiogenesis Inhibitors|P-glycoprotein/ABCB1 Substrates|Myelosuppressive Agents|Antineoplastic and Immunomodulating Agents	isoindoles|dicarboximide|piperidones|angiogenesis inhibitor|antineoplastic agent|immunomodulator|aromatic amine
Lestaurtinib		(5S,6S,8R)-6-hydroxy-6-(hydroxymethyl)-5-methyl-5,6,7,8,14,15-hexahydro-13H-16-oxa-4b,8a,14-triaza-5,8-methanodibenzo[b,h]cycloocta[jkl]cyclopenta[e]-as-indacen-13-one	[n]21c3c4[n](c6c(c4c7c(c3c8c2cccc8)CNC7=O)cccc6)[C@@H]5O[C@]1([C@@](C5)(O)CO)C	439.47	LESTAURTINIB	Kinase Inhib
Lomustine		1-(2-chloroethyl)-1-[(cyclohexylamino)carbonyl]-2-oxohydrazine	ClCCN(N=O)C(=O)NC1CCCCC1	233.7	LOMUSTINE	Alkylating agent	Antineoplastic Agents|Immunosuppressive Agents|Antineoplastic Agents, Alkylating|Alkylating Agents|CYP2D6 Substrates|CYP3A4 Inducers (Strong)|CYP3A4 Inhibitors (Moderate)|CYP3A4 Inhibitors (Strong)|CYP2D6 Inhibitors (Moderate)|CYP2D6 Inhibitors (Strong)|CYP3A4 Substrates|CYP2D6 Inhibitors|Myelosuppressive Agents|CYP2D6 Inhibitors (Weak)|CYP3A4 Inducers|Antineoplastic and Immunomodulating Agents|N…	N-nitrosoureas|alkylating agent|organochlorine compound|antineoplastic agent
Masitinib		4-[(4-methyl-1-piperazinyl)methyl]-N-(4-methyl-3-{[4-(3-pyridinyl)-1,3-thiazol-2-yl]amino}phenyl)benzamide	[s]1c(nc(c1)c5cnccc5)Nc2c(ccc(c2)NC(=O)c3ccc(cc3)CN4CCN(CC4)C)C	498.65	MASITINIB	Kinase Inhib		benzamides|N-alkylpiperazine|1,3-thiazole|pyridines|tyrosine kinase inhibitor|antineoplastic agent|antirheumatic drug
Melphalan		(2S)-2-amino-3-{4-[bis(2-chloroethyl)amino]phenyl}propanoic acid	ClCCN(CCCl)c1ccc(cc1)C[C@H](N)C(=O)O	305.2	MELPHALAN	Alkylating agent	Antineoplastic Agents|Immunosuppressive Agents|Antineoplastic Agents, Alkylating|Alkylating Agents|Myeloablative Agonists|Myelosuppressive Agents|Antineoplastic and Immunomodulating Agents|Nitrogen Mustard Analogues	drug allergen|antineoplastic agent|carcinogenic agent|alkylating agent|nitrogen mustard|immunosuppressive agent|L-phenylalanine derivative|non-proteinogenic L-alpha-amino acid|organochlorine compound
mercaptopurine		1,7-dihydro-6H-purine-6-thione	Sc1ncnc2nc[nH]c21	152.18	MERCAPTOPURINE	nucleotide analog	Hypoglycemic Agents|CYP3A4 Inducers (Strong)|CYP3A4 Inhibitors (Moderate)|CYP3A4 Inhibitors (Strong)|CYP2C19 Substrates|CYP2C19 Inducers (Strong)|CYP2C9 Substrates|CYP3A4 Substrates|CYP2B6 Substrates|CYP2C9 Inducers (Strong)|CYP2C9 Inhibitors (Moderate)|CYP2C9 Inhibitors (Strong)|CYP2C19 Inhibitors (Moderate)|CYP2C19 Inhibitors (Strong)|Antidiabetic Agents (Thiazolidinedione)|CYP2C8 Substrates|CY…	mercaptopurine|7H-purine|antineoplastic agent|antimetabolite|aryl thiol
Methotrexate		(2S)-2-({4-[[(2,4-diamino-6-pteridinyl)methyl](methyl)amino]benzoyl}amino)pentanedioic acid	N([C@@H](CCC(=O)O)C(=O)O)C(=O)c1ccc(cc1)N(Cc2nc3c(nc(nc3N)N)nc2)C	454.45	METHOTREXATE	Antifolate	Antineoplastic Agents|Antirheumatic Agents|Dermatologic Agents|Immunosuppressive Agents|Enzyme Inhibitors|Antimetabolites|Folic Acid Antagonists|Nucleic Acid Synthesis Inhibitors|Antimetabolites, Antineoplastic|Abortifacient Agents, Nonsteroidal|Abortifacient Agents|P-glycoprotein/ABCB1 Substrates|Myelosuppressive Agents|BCRP/ABCG2 Substrates|OATP1B1/SLCO1B1 Substrates|OAT3 Substrates|Antineoplas…	monocarboxylic acid amide|dicarboxylic acid|L-glutamic acid|methotrexate(1-)|EC 1.5.1.3 (dihydrofolate reductase) inhibitor|immunosuppressive agent|DNA synthesis inhibitor|abortifacient|antimetabolite|dermatologic drug|antineoplastic agent|antirheumatic drug|pteridines
methylprednisolone		(6alpha,11beta)-11,17,21-trihydroxy-6-methylpregna-1,4-diene-3,20-dione	O[C@]1([C@@]2([C@H]([C@H]3[C@@H]([C@@]4(C(=CC(=O)C=C4)[C@H](C3)C)C)[C@H](C2)O)CC1)C)C(=O)CO	374.48	METHYLPREDNISOLONE	Steroid	Anti-Inflammatory Agents|Glucocorticoids|Antipruritics|Corticosteroids|CYP3A4 Inducers (Strong)|CYP3A4 Inhibitors (Moderate)|CYP3A4 Inhibitors (Strong)|CYP3A4 Substrates|CYP3A4 Inducers|Ophthalmologicals|Sensory Organs|Dermatologicals|Corticosteroids, Plain|Corticosteroids, Dermatological Preparations|Corticosteroids, Moderately Potent (Group II)|CYP3A4 Inhibitors|Anti-Asthmatic Agents|Anti-Arrhy…	anti-inflammatory drug|6-methylprednisolone|neuroprotective agent|adrenergic agent|antiemetic|xenobiotic|environmental contaminant
MGCD-0103		N-(2-aminophenyl)-4-({[4-(3-pyridinyl)-2-pyrimidinyl]amino}methyl)benzamide	N(Cc3ccc(cc3)C(=O)Nc4c(cccc4)N)c1nc(ccn1)c2cnccc2	396.45	MGCD-0103	HDACi	Antineoplastic Agents|Histone Deacetylase Inhibitors	benzamides
Midostaurin		N-((5S,6R,7R,9R)-6-methoxy-5-methyl-14-oxo-6,7,8,9,15,16-hexahydro-5H,14H-17-oxa-4b,9a,15-triaza-5,9-methanodibenzo[b,h]cyclonona[jkl]cyclopenta[e]-as-indacen-7-yl)-N-methylbenzamide	[n]21c3c4[n](c7c(c4c8c(c3c9c2cccc9)CNC8=O)cccc7)[C@@H]5O[C@]1([C@@H]([C@@H](C5)N(C)C(=O)c6ccccc6)OC)C	570.65	MIDOSTAURIN	Kinase Inhib		benzamides|gamma-lactam|indolocarbazole|organic heterooctacyclic compound|EC 2.7.11.13 (protein kinase C) inhibitor|staurosporine|antineoplastic agent
mitomycin C		[(1aS,8S,8aR,8bS)-6-amino-8a-methoxy-5-methyl-4,7-dioxo-1,1a,2,4,7,8,8a,8b-octahydroazireno[2',3':3,4]pyrrolo[1,2-a]indol-8-yl]methyl carbamate	N21[C@]([C@H]4N[C@H]4C2)([C@@H](C3=C1C(=O)C(=C(C3=O)N)C)COC(=O)N)OC	334.33	MITOMYCIN C	DNA damaging	Antineoplastic Agents|Immunosuppressive Agents|Nucleic Acid Synthesis Inhibitors|Antibiotics, Antineoplastic|Alkylating Agents|Cross-Linking Reagents|P-glycoprotein/ABCB1 Inhibitors|Myelosuppressive Agents|Antineoplastic and Immunomodulating Agents|Cytotoxic Antibiotics and Related Substances	antineoplastic agent|alkylating agent|mitomycin
Mitoxantrone		1,4-dihydroxy-5,8-bis({2-[(2-hydroxyethyl)amino]ethyl}amino)anthra-9,10-quinone	N(CCNc1c2c(c(cc1)NCCNCCO)C(=O)c3c(c(ccc3O)O)C2=O)CCO	444.49	MITOXANTRONE	TOPOi	Antirheumatic Agents|Dermatologic Agents|Immunosuppressive Agents|Antifungal Agents|Enzyme Inhibitors|CYP2D6 Substrates|CYP3A4 Inducers (Strong)|CYP3A4 Inhibitors (Moderate)|CYP3A4 Inhibitors (Strong)|P-glycoprotein/ABCB1 Inducers|P-glycoprotein/ABCB1 Inhibitors|P-glycoprotein/ABCB1 Substrates|CYP2C19 Substrates|CYP2D6 Inhibitors (Moderate)|CYP2D6 Inhibitors (Strong)|CYP2C19 Inducers (Strong)|CYP…	dihydroxyanthraquinone|analgesic|antineoplastic agent
MLN-518 = Tandutinib		N-(4-isopropoxyphenyl)-4-{6-methoxy-7-[3-(1-piperidinyl)propoxy]-4-quinazolinyl}-1-piperazinecarboxamide	N5(CCCCC5)CCCOc1cc2ncnc(c2cc1OC)N3CCN(CC3)C(=O)Nc4ccc(cc4)OC(C)C	562.71	MLN-518 = TANDUTINIB	Kinase Inhib		ureas|N-carbamoylpiperazine|N-arylpiperazine|quinazolines|piperidines|aromatic ether|antineoplastic agent|tertiary amino compound|EC 2.7.10.1 (receptor protein-tyrosine kinase) inhibitor
Nelarabine		(2R,3S,4S,5R)-2-(2-amino-6-methoxy-9H-purin-9-yl)-5-(hydroxymethyl)tetrahydrofuran-3,4-diol	[n]2(c3nc(nc(c3nc2)OC)N)[C@@H]1O[C@@H]([C@H]([C@@H]1O)O)CO	297.27	NELARABINE	nucleotide analog	Antineoplastic Agents|Immunosuppressive Agents|Antimetabolites|Purine analogues|Myelosuppressive Agents|Antineoplastic and Immunomodulating Agents	monosaccharide derivative|purine nucleoside|guanine|beta-D-arabinoside|antineoplastic agent|DNA synthesis inhibitor|prodrug|9-beta-D-arabinofuranosylguanine
Nilotinib		4-methyl-N-[3-(4-methyl-1H-imidazol-1-yl)-5-(trifluoromethyl)phenyl]-3-{[4-(3-pyridinyl)-2-pyrimidinyl]amino}benzamide	FC(F)(F)c1cc(cc(c1)NC(=O)c3cc(c(cc3)C)Nc4nc(ccn4)c5cnccc5)[n]2cnc(c2)C	529.52	NILOTINIB	Kinase Inhib	Antineoplastic Agents|Immunosuppressive Agents|Protein Kinase Inhibitors|Highest Risk QTc-Prolonging Agents|CYP2D6 Substrates|Hyperglycemia-Associated Agents|CYP3A4 Inducers (Strong)|CYP3A4 Inhibitors (Moderate)|CYP3A4 Inhibitors (Strong)|P-glycoprotein/ABCB1 Inhibitors|P-glycoprotein/ABCB1 Substrates|CYP2D6 Inhibitors (Moderate)|CYP2D6 Inhibitors (Strong)|CYP2C9 Substrates|CYP3A4 Substrates|CYP2…	antineoplastic agent|(trifluoromethyl)benzenes|pyrimidines|pyridines|imidazoles|carboxamide|secondary amino compound|tyrosine kinase inhibitor
Obatoclax		(E)-2-((E)-5-((3,5-dimethyl-1H-pyrrol-2-yl)methylene)-4-methoxy-1,5-dihydro-2H-pyrrol-2-ylidene)-2H-indole methanesulfonate	[S](=O)(=O)(O)C.[nH]1c(cc(c1\C=C2\N\C(=C3\N=C4C(=C\3)C=CC=C4)\C=C\2OC)C)C	413.5	OBATOCLAX	BCL2 inhibitor
paclitaxel		(2aR,4S,4aS,6R,9S,11S,12S,12aR,12bS)-9-(((2R,3S)-3-benzamido-2-hydroxy-3-phenylpropanoyl)oxy)-12-(benzoyloxy)-4,11-dihydroxy-4a,8,13,13-tetramethyl-5-oxo-3,4,4a,5,6,9,10,11,12,12a-decahydro-1H-7,11-methanocyclodeca[3,4]benzo[1,2-b]oxete-6,12b(2aH)-diyl diacetate	N([C@H]([C@@H](O)C(=O)O[C@H]3C[C@]4([C@H]([C@@H]6[C@]7([C@H](OC7)C[C@@H]([C@]6(C(=O)[C@@H](C(=C3C)C4(C)C)OC(=O)C)C)O)OC(=O)C)OC(=O)c5ccccc5)O)c2ccccc2)C(=O)c1ccccc1	853.92	PACLITAXEL	Taxane	Antineoplastic Agents|Immunosuppressive Agents|Antineoplastic Agents, Phytogenic|Tubulin Modulators|CYP3A4 Inducers (Strong)|CYP3A4 Inhibitors (Moderate)|CYP3A4 Inhibitors (Strong)|P-glycoprotein/ABCB1 Inhibitors|P-glycoprotein/ABCB1 Substrates|CYP2C9 Substrates|CYP3A4 Substrates|CYP2C9 Inducers (Strong)|CYP2C9 Inhibitors (Moderate)|CYP2C9 Inhibitors (Strong)|CYP2C8 Substrates|Myelosuppressive Ag…	tetracyclic diterpenoid|human metabolite|taxane diterpenoid|metabolite|microtubule-stabilising agent|antineoplastic agent|baccatin III
Palbociclib		6-acetyl-8-cyclopentyl-5-methyl-2-{[5-(1-piperazinyl)-2-pyridinyl]amino}pyrido[2,3-d]pyrimidin-7(8H)-one	N5(CCNCC5)c1cnc(cc1)Nc2nc3c(cn2)C(=C(C(=O)N3C4CCCC4)C(=O)C)C	447.54	PALBOCICLIB	Kinase Inhib	Antineoplastic Agents|Immunosuppressive Agents|Protein Kinase Inhibitors|CYP3A4 Inducers (Strong)|CYP3A4 Inhibitors (Moderate)|CYP3A4 Inhibitors (Strong)|CYP3A4 Substrates|CYP3A4 Inhibitors (Weak)|Myelosuppressive Agents|CYP3A4 Inducers|Antineoplastic and Immunomodulating Agents|CYP3A4 Inhibitors	pyridopyrimidine|aminopyridine|secondary amino compound|piperidines|aromatic ketone|cyclopentanes|EC 2.7.11.22 (cyclin-dependent kinase) inhibitor|antineoplastic agent|tertiary amino compound
Panobinostat		(2E)-N-hydroxy-3-[4-({[2-(2-methyl-1H-indol-3-yl)ethyl]amino}methyl)phenyl]-2-propenamide	[nH]1c2c(c(c1C)CCNCc3ccc(cc3)\C=C\C(=O)NO)cccc2	349.43	PANOBINOSTAT	HDACi	Antineoplastic Agents|Immunosuppressive Agents|Histone Deacetylase Inhibitors|Moderate Risk QTc-Prolonging Agents|CYP2D6 Substrates|CYP3A4 Inducers (Strong)|CYP3A4 Inhibitors (Moderate)|CYP3A4 Inhibitors (Strong)|P-glycoprotein/ABCB1 Substrates|CYP2D6 Inhibitors (Moderate)|CYP2D6 Inhibitors (Strong)|CYP3A4 Substrates|CYP2D6 Inhibitors|CYP3A4 Inducers|Antineoplastic and Immunomodulating Agents|CYP…	hydroxamic acid|cinnamamides|secondary amino compound|methylindole|EC 3.5.1.98 (histone deacetylase) inhibitor|antineoplastic agent|anti-angiogenic agent|panobinostat(1+)
Pazopanib		5-({4-[(2,3-dimethyl-2H-indazol-6-yl)(methyl)amino]-2-pyrimidinyl}amino)-2-methylbenzenesulfonamide	[S](=O)(=O)(N)c1c(ccc(c1)Nc2nc(ccn2)N(C)c3cc4n[n](c(c4cc3)C)C)C	437.53	PAZOPANIB	Kinase Inhib	Antineoplastic Agents|Immunosuppressive Agents|Protein Kinase Inhibitors|Moderate Risk QTc-Prolonging Agents|CYP1A2 Substrates|CYP2D6 Substrates|CYP3A4 Inducers (Strong)|CYP3A4 Inhibitors (Moderate)|CYP3A4 Inhibitors (Strong)|P-glycoprotein/ABCB1 Substrates|CYP1A2 Inducers (Strong)|CYP1A2 Inhibitors (Moderate)|CYP1A2 Inhibitors (Strong)|CYP2D6 Inhibitors (Moderate)|CYP2D6 Inhibitors (Strong)|CYP3…	indazoles|aminopyrimidine|sulfonamide|pazopanib(1+)|antineoplastic agent|tyrosine kinase inhibitor|vascular endothelial growth factor receptor antagonist|anti-angiogenic agent
Pemetrexed		(2S)-2-({4-[2-(2-amino-4-oxo-4,7-dihydro-3H-pyrrolo[2,3-d]pyrimidin-5-yl)ethyl]benzoyl}amino)pentanedioic acid	[nH]1c2nc(nc(c2c(c1)CCc3ccc(cc3)C(=O)N[C@@H](CCC(=O)O)C(=O)O)O)N	427.42	PEMETREXED	Folate antimetabolite	Antineoplastic Agents|Immunosuppressive Agents|Enzyme Inhibitors|Antimetabolites|Folic Acid Antagonists|Nucleic Acid Synthesis Inhibitors|Myelosuppressive Agents|Antineoplastic and Immunomodulating Agents|Folic Acid Analogues	pemetrexed(2-)|pyrrolopyrimidine|antineoplastic agent|antimetabolite|EC 2.1.1.45 (thymidylate synthase) inhibitor|EC 1.5.1.3 (dihydrofolate reductase) inhibitor|EC 2.1.2.2 (phosphoribosylglycinamide formyltransferase) inhibitor|N-acyl-L-glutamic acid
Pentostatin		(R)-3-((2R,4S,5R)-4-hydroxy-5-(hydroxymethyl)tetrahydrofuran-2-yl)-3,4,7,8-tetrahydroimidazo[4,5-d][1,3]diazepin-8-ol	[n]2(c3c(nc2)[C@@H](CN=CN3)O)[C@@H]1O[C@@H]([C@H](C1)O)CO	268.27	PENTOSTATIN	nucleotide analog	Antineoplastic Agents|Immunosuppressive Agents|Adenosine Deaminase Inhibitors|Antibiotics|Myelosuppressive Agents|Antineoplastic and Immunomodulating Agents
Pivaloyloxymethyl butyrate		[(2,2-dimethylpropanoyl)oxy]methyl butyrate	O(COC(=O)CCC)C(=O)C(C)(C)C	202.25	PIVALOYLOXYMETHYL BUTYRATE	HDACi
Pixantrone	Maleate	6,9-bis[(2-aminoethyl)amino]benzo[g]isoquinoline-5,10-dione	N(CCN)c1c2c(c(cc1)NCCN)C(=O)c3c(cncc3)C2=O	441.44	PIXANTRONE	TOPOi	Antineoplastic Agents|Topoisomerase II Inhibitors|Antineoplastic and Immunomodulating Agents|Cytotoxic Antibiotics and Related Substances|Anthracyclines and Related Substances
Plerixafor		1-[4-(1,4,8,11-tetraazacyclotetradecan-1-ylmethyl)benzyl]-1,4,8,11-tetraazacyclotetradecane	N3(CCNCCCNCCNCCC3)Cc1ccc(cc1)CN2CCNCCCNCCNCCC2	502.79	PLERIXAFOR	CXCR agonist	Anti-HIV Agents|Hematopoietic Agents|Antineoplastic and Immunomodulating Agents|Immunostimulants	aromatic amine
Pomalidomide		4-amino-2-(2,6-dioxo-3-piperidinyl)-1H-isoindole-1,3(2H)-dione	N1C(=O)C(CCC1=O)N2C(=O)c3c(cccc3N)C2=O	273.25	POMALIDOMIDE	angiogenesis inhibitor	Immunologic Factors|Immunosuppressive Agents|Angiogenesis Inhibitors|CYP1A2 Substrates|CYP3A4 Inducers (Strong)|CYP3A4 Inhibitors (Moderate)|CYP3A4 Inhibitors (Strong)|P-glycoprotein/ABCB1 Substrates|CNS Depressants|CYP1A2 Inducers (Strong)|CYP1A2 Inhibitors (Moderate)|CYP1A2 Inhibitors (Strong)|CYP3A4 Substrates|Myelosuppressive Agents|CYP3A4 Inducers|Antineoplastic and Immunomodulating Agents|C…	angiogenesis inhibitor|dicarboximide|isoindoles|piperidones|thalidomide|aromatic amine|antineoplastic agent|immunomodulator
Ponatinib		3-(imidazo[1,2-b]pyridazin-3-ylethynyl)-4-methyl-N-[4-[(4-methyl-1-piperazinyl)methyl]-3-(trifluoromethyl)phenyl]benzamide	FC(F)(F)c1c(ccc(c1)NC(=O)c3cc(c(cc3)C)C#Cc4[n]5c(nc4)C=CC=N5)CN2CCN(CC2)C	532.57	PONATINIB	Kinase Inhib	Antineoplastic Agents|Protein Kinase Inhibitors|CYP2D6 Substrates|CYP3A4 Inducers (Strong)|CYP3A4 Inhibitors (Moderate)|CYP3A4 Inhibitors (Strong)|P-glycoprotein/ABCB1 Inhibitors|P-glycoprotein/ABCB1 Substrates|CYP2D6 Inhibitors (Moderate)|CYP2D6 Inhibitors (Strong)|CYP3A4 Substrates|CYP2C8 Substrates|CYP2D6 Inhibitors|Myelosuppressive Agents|CYP2C8 Inducers (Strong)|CYP2C8 Inhibitors (Strong)|CY…	N-methylpiperazine|benzamides|acetylenic compound|imidazopyridazine|antineoplastic agent|tyrosine kinase inhibitor|(trifluoromethyl)benzenes
Pralatrexate		(2S)-2-(4-(1-(2,4-diaminopteridin-6-yl)pent-4-yn-2-yl)benzamido)pentanedioic acid	N([C@@H](CCC(=O)O)C(=O)O)C(=O)c1ccc(cc1)C(Cc2nc3c(nc(nc3N)N)nc2)CC#C	477.48	PRALATREXATE	Folate antimetabolite	Antineoplastic Agents|Immunosuppressive Agents|Antimetabolites|Antineoplastic and Immunomodulating Agents|Folic Acid Analogues	N-acyl-L-glutamic acid|pteridines|antineoplastic agent|antimetabolite|EC 1.5.1.3 (dihydrofolate reductase) inhibitor|terminal acetylenic compound
Prednisolone		(11beta)-11,17,21-trihydroxypregna-1,4-diene-3,20-dione	O[C@]1([C@@]2([C@H]([C@H]3[C@@H]([C@@]4(C(=CC(=O)C=C4)CC3)C)[C@H](C2)O)CC1)C)C(=O)CO	360.45	PREDNISOLONE	Steroid	Anti-Inflammatory Agents|Glucocorticoids|Antipruritics|Corticosteroids|CYP3A4 Inducers (Strong)|CYP3A4 Inhibitors (Moderate)|CYP3A4 Inhibitors (Strong)|CYP3A4 Substrates|CYP3A4 Inducers|Ophthalmologicals|Sensory Organs|Dermatologicals|Corticosteroids, Plain|Corticosteroids, Dermatological Preparations|Corticosteroids, Moderately Potent (Group II)|CYP3A4 Inhibitors|Anti-Asthmatic Agents|Anti-Arrhy…	adrenergic agent|anti-inflammatory drug|antineoplastic agent|immunosuppressive agent|drug metabolite|3-oxo-Delta(1),Delta(4)-steroid|glucocorticoid|11beta-hydroxy steroid|21-hydroxy steroid|17alpha-hydroxy steroid|20-oxo steroid|xenobiotic|environmental contaminant|Delta(1)-progesterone
Prednisone		17,21-dihydroxypregna-1,4-diene-3,11,20-trione	O[C@]1([C@@]2([C@H]([C@H]3[C@@H]([C@@]4(C(=CC(=O)C=C4)CC3)C)C(=O)C2)CC1)C)C(=O)CO	358.43	PREDNISONE	Steroid	Antineoplastic Agents, Hormonal|Anti-Inflammatory Agents|Immunosuppressive Agents|Glucocorticoids|Hyperglycemia-Associated Agents|CYP3A4 Inducers (Strong)|CYP3A4 Inhibitors (Moderate)|CYP3A4 Inhibitors (Strong)|P-glycoprotein/ABCB1 Inhibitors|P-glycoprotein/ABCB1 Substrates|CYP2C19 Substrates|CYP2C19 Inducers (Strong)|CYP3A4 Substrates|CYP2C19 Inhibitors (Moderate)|CYP2C19 Inhibitors (Strong)|CYP…	20-oxo steroid|11-oxo steroid|21-hydroxy steroid|17alpha-hydroxy steroid|glucocorticoid|prodrug|anti-inflammatory drug|antineoplastic agent|adrenergic agent|3-oxo-Delta(1),Delta(4)-steroid|immunosuppressive agent
PU-H71		N-(3-{6-amino-8-[(6-iodo-1,3-benzodioxol-5-yl)sulfanyl]-9H-purin-9-yl}propyl)-N-isopropylamine	Ic1cc2c(cc1Sc3[n](c4ncnc(c4n3)N)CCCNC(C)C)OCO2	512.37	PU-H71	HSP90i
R115777		6-[(R)-amino(4-chlorophenyl)(1-methyl-1H-imidazol-5-yl)methyl]-4-(3-chlorophenyl)-1-methyl-2(1H)-quinolinone	Clc1cc(ccc1)C2=CC(=O)N(c3c2cc(cc3)[C@@](N)(c5[n](cnc5)C)c4ccc(cc4)Cl)C	489.4	R115777	farnesyltransferase inhibitor
raltitrexed		(2S)-2-{[(5-{methyl[(2-methyl-4-oxo-1,4-dihydro-6-quinazolinyl)methyl]amino}-2-thienyl)carbonyl]amino}pentanedioic acid	[s]1c(ccc1C(=O)N[C@@H](CCC(=O)O)C(=O)O)N(Cc2cc3c(cc2)NC(=C)NC3=O)C	458.49	RALTITREXED	Folate antimetabolite	Antineoplastic Agents|Antimetabolites|Folic Acid Antagonists|Antimetabolites, Antineoplastic|Myelosuppressive Agents|Antineoplastic and Immunomodulating Agents|Folic Acid Analogues	N-acyl-amino acid
Ranolazine		N-(2,6-dimethylphenyl)-2-{4-[2-hydroxy-3-(2-methoxyphenoxy)propyl]-1-piperazinyl}acetamide	N2(CCN(CC2)CC(=O)Nc3c(cccc3C)C)CC(O)COc1c(cccc1)OC	427.54	RANOLAZINE	Sodium-dependent calcium channel inhibitor	Cardiovascular Agents|Sodium Channel Blockers|QTc-Prolonging Agents (Indeterminate Risk and Risk Modifying)|CYP2D6 Substrates|CYP3A4 Inducers (Strong)|CYP3A4 Inhibitors (Moderate)|CYP3A4 Inhibitors (Strong)|CYP2D6 Inhibitors (Moderate)|CYP2D6 Inhibitors (Strong)|CYP3A4 Substrates|CYP3A4 Inhibitors (Weak)|CYP2D6 Inhibitors|CYP2D6 Inhibitors (Weak)|CYP3A4 Inducers|Cardiovascular System|Cardiac Ther…	monocarboxylic acid amide|aromatic amide|N-alkylpiperazine|secondary alcohol|monomethoxybenzene
rapamycin			N21[C@@H](CCCC2)C(=O)O[C@@H](CC(=O)[C@@H](\C=C(\[C@H]([C@H](C(=O)[C@@H](C[C@@H](\C=C\C=C\C=C(\[C@H](C[C@H]4O[C@]([C@@H](CC4)C)(C(=O)C1=O)O)OC)/C)C)C)OC)O)/C)C)[C@@H](C[C@H]3C[C@H]([C@@H](CC3)O)OC)C	914.19	RAPAMYCIN	mTORi	Anti-Inflammatory Agents, Non-Steroidal|Dermatologic Agents|Immunosuppressive Agents|CYP3A4 Inducers (Strong)|CYP3A4 Inhibitors (Moderate)|CYP3A4 Inhibitors (Strong)|CYP3A4 Substrates|CYP3A4 Inducers|Calcineurin Inhibitors|Dermatologicals|Agents for Dermatitis, Excluding Corticosteroids|CYP3A4 Inhibitors|Antifungal Agents|Anti-Bacterial Agents|Antibiotics, Antineoplastic|Macrolides|Hyperglycemia-…	macrolide|immunosuppressive agent|antineoplastic agent|antibiotic antifungal drug|antibacterial drug|cyclic acetal|cyclic ketone|ether|lactam|secondary alcohol|bacterial metabolite|mTOR inhibitor|organic heterotricyclic compound
Rebastinib		4-{4-[({[3-tert-butyl-1-(6-quinolinyl)-1H-pyrazol-5-yl]amino}carbonyl)amino]-3-fluorophenoxy}-N-methyl-2-pyridinecarboxamide	Fc1c(ccc(c1)Oc5cc(ncc5)C(=O)NC)NC(=O)Nc2[n](nc(c2)C(C)(C)C)c3cc4c(nccc4)cc3	553.6	REBASTINIB	Kinase Inhib		ureas|quinolines|pyridinecarboxamide|pyrazoles|tyrosine kinase inhibitor|organofluorine compound
romidepsin		(1S,4S,7Z,10S,16E,21R)-7-ethylidene-4,21-diisopropyl-2-oxa-12,13-dithia-5,8,20,23-tetraazabicyclo[8.7.6]tricos-16-ene-3,6,9,19,22-pentaone	S1SCC\C=C\[C@H]2OC(=O)[C@@H](NC(=O)\C(=C\C)\NC(=O)[C@H](NC(=O)[C@H](NC(=O)C2)C(C)C)C1)C(C)C	540.71	ROMIDEPSIN	HDACi	Antineoplastic Agents|Antibiotics, Antineoplastic|CYP3A4 Inducers (Strong)|CYP3A4 Inhibitors (Moderate)|CYP3A4 Inhibitors (Strong)|P-glycoprotein/ABCB1 Substrates|CYP2C19 Substrates|CYP2C19 Inducers (Strong)|CYP3A4 Substrates|CYP2B6 Substrates|CYP2C19 Inhibitors (Moderate)|CYP2C19 Inhibitors (Strong)|CYP2B6 Inhibitors (Moderate)|CYP2B6 Inducers (Strong)|CYP2C19 Inhibitors|CYP3A4 Inducers|Antineop…	cyclodepsipeptide|antineoplastic agent|organic disulfide|heterocyclic antibiotic|EC 3.5.1.98 (histone deacetylase) inhibitor
Ruxolotinib		(3R)-3-cyclopentyl-3-[4-(7H-pyrrolo[2,3-d]pyrimidin-4-yl)-1H-pyrazol-1-yl]propanenitrile	[n]2(ncc(c2)c3ncnc4[nH]ccc43)[C@@H](C1CCCC1)CC#N	306.37	RUXOLOTINIB	Kinase Inhib	Antineoplastic Agents|Immunosuppressive Agents|Protein Kinase Inhibitors|CYP3A4 Inducers (Strong)|CYP3A4 Inhibitors (Moderate)|CYP3A4 Inhibitors (Strong)|CYP3A4 Substrates|Myelosuppressive Agents|CYP3A4 Inducers|Antineoplastic and Immunomodulating Agents|CYP3A4 Inhibitors	nitrile|pyrrolopyrimidine|pyrazoles|antineoplastic agent|EC 2.7.10.2 (non-specific protein-tyrosine kinase) inhibitor
Selinexor (KPT-330)		(Z)-3-(3-(3,5-bis(trifluoromethyl)phenyl)-1H-1,2,4-triazol-1-yl)-N'-(pyrazin-2-yl)acrylohydrazide	FC(F)(F)c1cc(cc(c1)c2n[n](cn2)\C=C/C(=O)NNc3nccnc3)C(F)(F)F	443.31	SELINEXOR (KPT-330)	Nuclear export inhibitor
Sorafenib		4-[4-({[4-chloro-3-(trifluoromethyl)anilino]carbonyl}amino)phenoxy]-N-methyl-2-pyridinecarboxamide	FC(F)(F)c1c(ccc(c1)NC(=O)Nc2ccc(cc2)Oc3cc(ncc3)C(=O)NC)Cl	464.83	SORAFENIB	Kinase Inhib	Antineoplastic Agents|Immunosuppressive Agents|Protein Kinase Inhibitors|QTc-Prolonging Agents (Indeterminate Risk and Risk Modifying)|CYP1A2 Substrates|CYP2D6 Substrates|CYP3A4 Inducers (Strong)|CYP3A4 Inhibitors (Moderate)|CYP3A4 Inhibitors (Strong)|P-glycoprotein/ABCB1 Inhibitors|P-glycoprotein/ABCB1 Substrates|CYP1A2 Inducers (Strong)|CYP1A2 Inhibitors (Moderate)|CYP1A2 Inhibitors (Strong)|CY…	pyridinecarboxamide|antineoplastic agent|EC 2.7.11.1 (non-specific serine/threonine protein kinase) inhibitor|tyrosine kinase inhibitor|angiogenesis inhibitor|(trifluoromethyl)benzenes|monochlorobenzenes|ureas|aromatic ether
Sunitinib		N-[2-(diethylamino)ethyl]-5-[(Z)-(5-fluoro-2-oxo-1,2-dihydro-3H-indol-3-ylidene)methyl]-2,4-dimethyl-1H-pyrrole-3-carboxamide	Fc1cc2c(cc1)NC(=O)\C\2=C/c3[nH]c(c(c3C)C(=O)NCCN(CC)CC)C	398.48	SUNITINIB	Kinase Inhib	Antineoplastic Agents|Immunosuppressive Agents|Angiogenesis Inhibitors|Protein Kinase Inhibitors|QTc-Prolonging Agents (Indeterminate Risk and Risk Modifying)|Hypoglycemia-Associated Agents|Blood Glucose Lowering Agents|CYP3A4 Inducers (Strong)|CYP3A4 Inhibitors (Moderate)|CYP3A4 Inhibitors (Strong)|P-glycoprotein/ABCB1 Inhibitors|CYP3A4 Substrates|BCRP/ABCG2 Inhibitors|CYP3A4 Inducers|Antineopla…	angiogenesis inhibitor|antineoplastic agent|EC 2.7.10.1 (receptor protein-tyrosine kinase) inhibitor|vascular endothelial growth factor receptor antagonist|immunomodulator|neuroprotective agent|monocarboxylic acid amide|3-methyleneoxindole|pyrroles
Tacedinaline		4-(acetylamino)-N-(2-aminophenyl)benzamide	N(c1ccc(cc1)C(=O)Nc2c(cccc2)N)C(=O)C	269.3	TACEDINALINE	HDACi		acetamides|benzamides|substituted aniline|1,2-phenylenediamine|EC 3.5.1.98 (histone deacetylase) inhibitor|antineoplastic agent
Tacrolimus			N21[C@@H](CCCC2)C(=O)O[C@@H]([C@@H]([C@H](CC(=O)[C@@H](\C=C(\C[C@@H](C[C@@H]([C@H]4O[C@]([C@@H](C[C@@H]4OC)C)(C(=O)C1=O)O)OC)C)/C)CC=C)O)C)\C(=C\[C@H]3C[C@H]([C@@H](CC3)O)OC)\C	804.03	TACROLIMUS	Calcineurin inhibitor	Immunosuppressive Agents|Hyperglycemia-Associated Agents|CYP3A4 Inducers (Strong)|CYP3A4 Inhibitors (Moderate)|CYP3A4 Inhibitors (Strong)|P-glycoprotein/ABCB1 Inducers|P-glycoprotein/ABCB1 Inhibitors|P-glycoprotein/ABCB1 Substrates|CYP3A4 Substrates|Myelosuppressive Agents|CYP3A4 Inducers|Antineoplastic and Immunomodulating Agents|Calcineurin Inhibitors|Dermatologicals|Agents for Dermatitis, Excl…	bacterial metabolite|macrolide|immunosuppressive agent
Tamibarotene		4-{[(5,5,8,8-tetramethyl-5,6,7,8-tetrahydro-2-naphthalenyl)amino]carbonyl}benzoic acid	N(c2cc3c(cc2)C(CCC3(C)C)(C)C)C(=O)c1ccc(cc1)C(=O)O	351.45	TAMIBAROTENE	Retinoid	Antineoplastic Agents	antineoplastic agent|retinoic acid receptor alpha/beta agonist|4-carbamoylbenzoic acid|tetralins|retinoid|dicarboxylic acid monoamide|terephthalic acid
Temozolomide		3-methyl-4-oxo-3,4-dihydroimidazo[5,1-d][1,2,3,5]tetraazine-8-carboxamide	[n]21c(c(nc2)C(=O)N)N=NN(C1=O)C	194.15	TEMOZOLOMIDE	Alkylating agent	Antineoplastic Agents|Immunosuppressive Agents|Antineoplastic Agents, Alkylating|Alkylating Agents|CYP3A4 Inducers (Strong)|CYP3A4 Inhibitors (Moderate)|CYP3A4 Inhibitors (Strong)|CYP3A4 Substrates|Myelosuppressive Agents|CYP3A4 Inducers|Antineoplastic and Immunomodulating Agents|CYP3A4 Inhibitors	monocarboxylic acid amide|triazene derivative|imidazotetrazine|antineoplastic agent|alkylating agent|prodrug
Temsirolimus			N21[C@@H](CCCC2)C(=O)O[C@@H](CC(=O)[C@@H](\C=C(\[C@H]([C@H](C(=O)[C@@H](C[C@@H](\C=C\C=C\C=C(\[C@H](C[C@H]4O[C@]([C@@H](CC4)C)(C(=O)C1=O)O)OC)/C)C)C)OC)O)/C)C)[C@@H](C[C@H]3C[C@H]([C@@H](CC3)OC(=O)C(CO)(CO)C)OC)C	1030.3	TEMSIROLIMUS	mTORi	Antineoplastic Agents|Immunosuppressive Agents|Protein Kinase Inhibitors|CYP2D6 Substrates|Hyperglycemia-Associated Agents|CYP3A4 Inducers (Strong)|CYP3A4 Inhibitors (Moderate)|CYP3A4 Inhibitors (Strong)|P-glycoprotein/ABCB1 Inhibitors|P-glycoprotein/ABCB1 Substrates|CYP2D6 Inhibitors (Moderate)|CYP2D6 Inhibitors (Strong)|CYP3A4 Substrates|CYP2D6 Inhibitors|Myelosuppressive Agents|CYP2D6 Inhibito…	lactam|macrolide
teniposide		(5S,5aR,8aR,9R)-9-(4-hydroxy-3,5-dimethoxyphenyl)-8-oxo-5,5a,6,8,8a,9-hexahydrofuro[3',4':6,7]naphtho[2,3-d][1,3]dioxol-5-yl 4,6-O-(2-thienylmethylene)-beta-D-glucopyranoside	[s]1c(ccc1)[C@H]2O[C@@H]3[C@H](O[C@H]([C@@H]([C@H]3O)O)O[C@H]4[C@@H]5[C@@H]([C@@H](c7c4cc8c(c7)OCO8)c6cc(c(c(c6)OC)O)OC)C(=O)OC5)CO2	656.66	TENIPOSIDE	Podophyllotoxin	Antineoplastic Agents|Immunosuppressive Agents|Enzyme Inhibitors|Nucleic Acid Synthesis Inhibitors|Topoisomerase II Inhibitors|CYP3A4 Inducers (Strong)|CYP3A4 Inhibitors (Moderate)|CYP3A4 Inhibitors (Strong)|CYP2C19 Substrates|CYP2C19 Inducers (Strong)|CYP2C9 Substrates|CYP3A4 Substrates|CYP2C9 Inducers (Strong)|CYP2C9 Inhibitors (Moderate)|CYP2C9 Inhibitors (Strong)|CYP2C19 Inhibitors (Moderate)…	furonaphthodioxole|podophyllotoxin|gamma-lactone|beta-D-glucoside|monosaccharide derivative|thiophenes|antineoplastic agent|aromatic ether|phenols|cyclic acetal|EC 5.99.1.3 [DNA topoisomerase (ATP-hydrolysing)] inhibitor
Thalidomide		2-(2,6-dioxo-3-piperidinyl)-1H-isoindole-1,3(2H)-dione	N1C(=O)C(CCC1=O)N2C(=O)c3c(cccc3)C2=O	258.23	THALIDOMIDE	angiogenesis inhibitor	Immunosuppressive Agents|Angiogenesis Inhibitors|Leprostatic Agents|Teratogens|CYP1A2 Substrates|CNS Depressants|CYP1A2 Inducers (Strong)|CYP1A2 Inhibitors (Moderate)|CYP1A2 Inhibitors (Strong)|CYP2C19 Substrates|CYP2C19 Inducers (Strong)|CYP2C9 Substrates|CYP2C9 Inducers (Strong)|CYP2C9 Inhibitors (Moderate)|CYP2C9 Inhibitors (Strong)|CYP2C19 Inhibitors (Moderate)|CYP2C19 Inhibitors (Strong)|Mye…	phthalimides|piperidones
thioguanine		2-amino-1,7-dihydro-6H-purine-6-thione	Sc1nc(nc2nc[nH]c21)N	167.19	THIOGUANINE	nucleotide analog	Antineoplastic Agents|Immunosuppressive Agents|Antimetabolites|Antimetabolites, Antineoplastic|Purine analogues|Thiopurine Analogs|Myelosuppressive Agents|Antineoplastic and Immunomodulating Agents	antineoplastic agent|2-aminopurines|antimetabolite
Thiotepa		1-[di(1-aziridinyl)phosphorothioyl]aziridine	[P](=S)(N3CC3)(N2CC2)N1CC1	189.22	THIOTEPA	Alkylating agent	Antineoplastic Agents|Immunosuppressive Agents|Antineoplastic Agents, Alkylating|Alkylating Agents|Myeloablative Agonists|CYP3A4 Inducers (Strong)|CYP3A4 Inhibitors (Moderate)|CYP3A4 Inhibitors (Strong)|CYP3A4 Substrates|CYP2B6 Substrates|CYP2B6 Inhibitors (Moderate)|Myelosuppressive Agents|CYP2B6 Inducers (Strong)|CYP3A4 Inducers|Antineoplastic and Immunomodulating Agents|Ethylene Imines|Cytochr…	aziridines
Topotecan	Hydrochloric Acid	(4S)-10-[(dimethylamino)methyl]-4-ethyl-4,9-dihydroxy-1H-pyrano[3',4':6,7]indolizino[1,2-b]quinoline-3,14(4H,12H)-dione	N21Cc3c(nc5c(c3)c(c(cc5)O)CN(C)C)C2=CC4=C(COC(=O)[C@]4(O)CC)C1=O	457.91	TOPOTECAN	TOPOi	Antineoplastic Agents|Immunosuppressive Agents|Topoisomerase I Inhibitors|CYP3A4 Inducers (Strong)|CYP3A4 Inhibitors (Moderate)|CYP3A4 Inhibitors (Strong)|P-glycoprotein/ABCB1 Substrates|CYP3A4 Substrates|Myelosuppressive Agents|BCRP/ABCG2 Inhibitors|CYP3A4 Inducers|BCRP/ABCG2 Substrates|Antineoplastic and Immunomodulating Agents|CYP3A4 Inhibitors	pyranoindolizinoquinoline|EC 5.99.1.2 (DNA topoisomerase) inhibitor|antineoplastic agent
Trametinib		N-[3-(3-cyclopropyl-5-(2-fluoro-4-iodoanilino)-6,8-dimethyl-2,4,7-trioxo-3,4,6,7-tetrahydropyrido[4,3-d]pyrimidin-1(2H)-yl)phenyl]acetamide	Ic1cc(c(cc1)NC2=C3C(=C(C(=O)N2C)C)N(C(=O)N(C3=O)C5CC5)c4cc(ccc4)NC(=O)C)F	615.4	TRAMETINIB	Kinase Inhib	Antineoplastic Agents|Protein Kinase Inhibitors|CYP3A4 Inducers (Strong)|CYP3A4 Inhibitors (Moderate)|CYP3A4 Inhibitors (Strong)|CYP3A4 Substrates|CYP2C8 Substrates|CYP2C8 Inducers (Strong)|CYP2C8 Inhibitors (Strong)|CYP3A4 Inducers (Weak)|CYP2C8 Inhibitors (Moderate)|CYP3A4 Inducers|Antineoplastic and Immunomodulating Agents|Cytochrome P-450 CYP2C8 Inhibitors|Cytochrome P-450 CYP2C8 Inducers|CYP…	organoiodine compound|acetamides|ring assembly|cyclopropanes|aromatic amine|EC 2.7.11.24 (mitogen-activated protein kinase) inhibitor|antineoplastic agent|pyridopyrimidine|organofluorine compound
Troxacitabine		4-amino-1-[(2S,4S)-2-(hydroxymethyl)-1,3-dioxolan-4-yl]-2(1H)-pyrimidinone	N2(C=CC(=NC2=O)N)[C@H]1O[C@H](OC1)CO	213.19	TROXACITABINE	nucleotide analog	Antineoplastic Agents|Anti-HIV Agents
Valrubicin		2-oxo-2-[(2S,4S)-2,5,12-trihydroxy-7-methoxy-6,11-dioxo-4-({2,3,6-trideoxy-3-[(trifluoroacetyl)amino]-alpha-L-lyxo-hexopyranosyl}oxy)-1,2,3,4,6,11-hexahydro-2-naphthacenyl]ethyl pentanoate	FC(F)(F)C(=O)N[C@@H]1[C@@H]([C@@H](O[C@H](C1)O[C@H]2C[C@](Cc3c2c(c4c(c3O)C(=O)c5c(c(ccc5)OC)C4=O)O)(O)C(=O)COC(=O)CCCC)C)O	723.65	VALRUBICIN	Anthracycline	Antineoplastic Agents|Topoisomerase II Inhibitors|Antineoplastic and Immunomodulating Agents|Cytotoxic Antibiotics and Related Substances|Anthracyclines and Related Substances
Vandetanib		N-(4-bromo-2-fluorophenyl)-6-methoxy-7-[(1-methyl-4-piperidinyl)methoxy]-4-quinazolinamine	Fc1c(ccc(c1)Br)Nc2ncnc3c2cc(c(c3)OCC4CCN(CC4)C)OC	475.36	VANDETANIB	Kinase Inhib	Antineoplastic Agents|Protein Kinase Inhibitors|Highest Risk QTc-Prolonging Agents|CYP3A4 Inducers (Strong)|CYP3A4 Inhibitors (Moderate)|CYP3A4 Inhibitors (Strong)|CYP3A4 Substrates|BCRP/ABCG2 Inhibitors|CYP3A4 Inducers|Antineoplastic and Immunomodulating Agents|CYP3A4 Inhibitors	quinazolines|piperidines|organobromine compound|organofluorine compound|tyrosine kinase inhibitor|antineoplastic agent|aromatic ether|secondary amine
Vinblastine		vincaleukoblastine	N21C[C@H](C[C@@](C2)(O)CC)C[C@@](c8[nH]c9c(c8CC1)cccc9)(c3cc4c(cc3OC)N([C@@H]5[C@]64[C@H]7N(CC6)CC=C[C@]7([C@H]([C@]5(O)C(=O)OC)OC(=O)C)CC)C)C(=O)OC	810.99	VINBLASTINE	Vinca alkaloid	Antineoplastic Agents|Immunosuppressive Agents|Antineoplastic Agents, Phytogenic|Tubulin Modulators|CYP3A4 Inducers (Strong)|CYP3A4 Inhibitors (Moderate)|CYP3A4 Inhibitors (Strong)|CYP3A4 Substrates|Myelosuppressive Agents|CYP3A4 Inducers|Antineoplastic and Immunomodulating Agents|Vinca Alkaloids and Analogues|CYP3A4 Inhibitors|CYP2D6 Substrates|P-glycoprotein/ABCB1 Inhibitors|CYP2D6 Inhibitors (…	vinca alkaloid|methyl ester|acetate ester|tertiary alcohol|tertiary amino compound|indole alkaloid fundamental parent|organic heterotetracyclic compound|organic heteropentacyclic compound
Vincristine		22-oxovincaleukoblastine	N21C[C@H](C[C@@](C2)(O)CC)C[C@@](c8[nH]c9c(c8CC1)cccc9)(c3cc4c(cc3OC)N([C@@H]5[C@]64[C@H]7N(CC6)CC=C[C@]7([C@H]([C@]5(O)C(=O)OC)OC(=O)C)CC)C=O)C(=O)OC	824.97	VINCRISTINE	Vinca alkaloid	Antineoplastic Agents|Immunosuppressive Agents|Antineoplastic Agents, Phytogenic|Tubulin Modulators|CYP3A4 Inducers (Strong)|CYP3A4 Inhibitors (Moderate)|CYP3A4 Inhibitors (Strong)|P-glycoprotein/ABCB1 Inducers|P-glycoprotein/ABCB1 Inhibitors|P-glycoprotein/ABCB1 Substrates|CYP3A4 Substrates|CYP3A4 Inducers|BCRP/ABCG2 Substrates|Antineoplastic and Immunomodulating Agents|Vinca Alkaloids and Analo…	tubulin modulator|vincaleukoblastine|methyl ester|acetate ester|tertiary alcohol|formamides|organic heteropentacyclic compound|organic heterotetracyclic compound|tertiary amino compound|microtubule-destabilising agent|vinca alkaloid
Vindesine	SO4	methyl (5S,7S,9S)-9-((3aR,3a1R,4R,5S,5aR,10bR)-5-carbamoyl-3a-ethyl-4,5-dihydroxy-8-methoxy-6-methyl-3a,3a1,4,5,5a,6,11,12-octahydro-1H-indolizino[8,1-cd]carbazol-9-yl)-5-ethyl-5-hydroxy-1,4,5,6,7,8,9,10-octahydro-2H-3,7-methano[1]azacycloundecino[5,4-b]indole-9-carboxylate	N21C[C@H](C[C@@](C2)(O)CC)C[C@@](c8[nH]c9c(c8CC1)cccc9)(c3cc4c(cc3OC)N([C@@H]5[C@]64[C@H]7N(CC6)CC=C[C@]7([C@H]([C@]5(O)C(=O)N)O)CC)C)C(=O)OC	850	VINDESINE	Vinca alkaloid	Antineoplastic Agents|Immunosuppressive Agents|Antineoplastic Agents, Phytogenic|Tubulin Modulators|CYP3A4 Inducers (Strong)|CYP3A4 Inhibitors (Moderate)|CYP3A4 Inhibitors (Strong)|CYP3A4 Substrates|Myelosuppressive Agents|CYP3A4 Inducers|Antineoplastic and Immunomodulating Agents|Vinca Alkaloids and Analogues|CYP3A4 Inhibitors	antineoplastic agent|vinca alkaloid|vincaleukoblastine|methyl ester|organic heterotetracyclic compound|organic heteropentacyclic compound|tertiary alcohol|carboxamide|tertiary amino compound
Vismodegib		2-chloro-N-[4-chloro-3-(2-pyridinyl)phenyl]-4-(methylsulfonyl)benzamide	[S](=O)(=O)(C)c1cc(c(cc1)C(=O)Nc2cc(c(cc2)Cl)c3ncccc3)Cl	421.3	VISMODEGIB	Hhi	Antineoplastic Agents|CYP3A4 Inducers (Strong)|CYP3A4 Inhibitors (Moderate)|CYP3A4 Inhibitors (Strong)|P-glycoprotein/ABCB1 Substrates|CYP2C19 Substrates|CYP2C19 Inducers (Strong)|CYP2C9 Substrates|CYP3A4 Substrates|CYP2C9 Inducers (Strong)|CYP2C9 Inhibitors (Moderate)|CYP2C9 Inhibitors (Strong)|CYP2C19 Inhibitors (Moderate)|CYP2C19 Inhibitors (Strong)|CYP2C8 Substrates|CYP2C8 Inducers (Strong)|C…	sulfone|benzamides|pyridines|antineoplastic agent|SMO receptor antagonist|monochlorobenzenes
Volasertib		(R)-N-(4-(4-(cyclopropylmethyl)piperazin-1-yl)cyclohexyl)-4-(7-ethyl-8-isopropyl-5-methyl-6-oxo-5,6,7,8-tetrahydropteridin-2-ylamino)-3-methoxybenzamide	N5(CCN(CC5)CC6CC6)C1CCC(CC1)NC(=O)c2cc(c(cc2)Nc3nc4c(cn3)N(C(=O)[C@H](N4C(C)C)CC)C)OC	618.82	VOLASERTIB	Kinase Inhib
Vorinostat		N~1~-hydroxy-N~8~-phenyloctanediamide	N(O)C(=O)CCCCCCC(=O)Nc1ccccc1	264.32	VORINOSTAT	HDACi	Antineoplastic Agents|Histone Deacetylase Inhibitors|QTc-Prolonging Agents (Indeterminate Risk and Risk Modifying)|Hyperglycemia-Associated Agents|Myelosuppressive Agents|Antineoplastic and Immunomodulating Agents	hydroxamic acid|dicarboxylic acid diamide|suberic acid|hydroxylamine|aniline|EC 3.5.1.98 (histone deacetylase) inhibitor|apoptosis inducer|antineoplastic agent
XL228		N4-(5-cyclopropyl-1H-pyrazol-3-yl)-N2-((3-isopropylisoxazol-5-yl)methyl)-6-(4-methylpiperazin-1-yl)pyrimidine-2,4-diamine	[nH]1nc(cc1C5CC5)Nc2nc(nc(c2)N4CCN(CC4)C)NCc3[o]nc(c3)C(C)C	437.55	XL228	Kinase Inhib
Zoledronate		1-hydroxy-2-(1H-imidazol-1-yl)ethane-1,1-diyldiphosphonic acid	[P](=O)(O)(O)C([P](=O)(O)O)(O)C[n]1cncc1	272.09	ZOLEDRONATE	bisphosphonate	Bone Density Conservation Agents|Antihypocalcemic Agents|Antiresorptives|Bisphosphonates|Musculo-Skeletal System|Drugs Affecting Bone Structure and Mineralization|Drugs for Treatment of Bone Diseases	imidazoles|1,1-bis(phosphonic acid)|bone density conservation agent
